# Supplementary material for: Exploring the relationship between lipid-lowering drug target genes and sensorineural hearing loss by Mendelian randomization
Source: Medicine (Baltimore). 2025 Aug 29;104(35):e44174. doi: 10.1097/MD.0000000000044174 (PMC12401366; doi:10.1097/MD.0000000000044174)
Supplement: Supplementary file 1 [file medi-104-e44174-s001.xls]

## Sheet: Supplementary tables3_TGsnp
	X	chr	pos	beta	se	pval	samplesize.exposure	SNP	effect_allele	other_allele	eaf	maf	R2	Fvalue
1	52369	11	116610294	-0.0729835	0.00257629	1.5e-176	441016	rs61905084	C	T	0.180713	0.180713	0.00157727	696.695
2	52380	11	116623659	-0.0937927	0.00207286	1e-200	441016	rs180327	T	C	0.645279	0.354721	0.00402719	1783.23
3	52384	11	116629555	-0.0566905	0.00652029	3.5e-18	441016	rs150233369	A	G	0.02459	0.02459	0.000154169	68.0011
4	52414	11	116677048	-0.0462866	0.00681198	1.1e-11	441016	rs12802202	C	T	0.02272	0.02272	9.51e-05	41.9625
5	53003	11	116609540	-0.0425397	0.00448663	2.5e-21	441016	rs11216122	T	G	0.05143	0.05143	0.000176565	77.8814
6	53026	11	116639692	-0.0688862	0.00209055	1e-200	441016	rs1268353	T	C	0.342494	0.342494	0.00213721	944.558
7	53028	11	116642297	0.300195	0.013046	3.7e-117	441016	rs77082266	A	C	0.006105	0.006105	0.00109361	482.826
8	53032	11	116645336	-0.0751594	0.00753946	2.1e-23	441016	rs3087611	T	A	0.017798	0.017798	0.000197501	87.1178
9	53038	11	116649131	-0.050457	0.00690954	2.8e-13	441016	rs111732554	C	G	0.02099	0.02099	0.000104634	46.1498
10	53040	11	116650571	-0.0615155	0.00828196	1.1e-13	441016	rs113271699	A	C	0.014811	0.014811	0.000110434	48.7083
11	53049	11	116669428	-0.0420515	0.00260213	9.6e-59	441016	rs35412484	C	T	0.176984	0.176984	0.000515152	227.306
12	53060	11	116679155	-0.0615272	0.00393819	5.1e-55	441016	rs75542613	A	G	0.068647	0.068647	0.000484061	213.581
13	53074	11	116699395	-0.0703707	0.00566642	2.1e-35	441016	rs12721078	A	C	0.031903	0.031903	0.000305889	134.943
14	53088	11	116713566	-0.0621209	0.00209023	4.3e-194	441016	rs591592	T	C	0.651615	0.348385	0.00175209	774.052
15	55037	11	116651115	-0.164404	0.00245989	1e-200	441016	rs11604424	T	C	0.796387	0.203613	0.00876566	3899.96
16	55047	11	116667083	-0.161735	0.0033846	1e-200	441016	rs7123666	G	A	0.90364	0.09636	0.00455544	2018.21
17	55100	11	116730833	-0.045801	0.0023951	1.6e-81	441016	rs545274	T	C	0.220687	0.220687	0.000721554	318.445
18	55108	11	116749084	-0.0404332	0.00727679	2.8e-08	441016	rs146092979	A	C	0.019597	0.019597	6.28e-05	27.7064
19	56221	11	116627177	0.23866	0.0122749	3.3e-84	441016	rs193108398	A	G	0.006972	0.006972	0.000788693	348.099
20	56236	11	116649759	-0.0498568	0.00720256	4.5e-12	441016	rs74773964	C	T	0.019233	0.019233	9.38e-05	41.3604
21	56241	11	116661488	0.110289	0.00638576	7.8e-67	441016	rs3135507	T	C	0.024962	0.024962	0.0005921	261.279
22	56254	11	116676590	-0.0459859	0.00735965	4.1e-10	441016	rs4080140	A	G	0.018845	0.018845	7.82e-05	34.4905
23	56277	11	116714293	0.33152	0.0105893	1e-200	441016	rs141469619	G	A	0.009917	0.009917	0.00215825	953.876
24	56307	11	116778293	0.225387	0.00613123	1e-200	441016	rs79326407	T	C	0.027584	0.027584	0.00272519	1205.13
25	57033	11	116635951	-0.0342105	0.00529141	1e-10	441016	rs79610135	C	T	0.03647	0.03647	8.23e-05	36.2775
26	57058	11	116667545	-0.0970207	0.00456283	2.5e-100	441016	rs75919952	T	C	0.050151	0.050151	0.000896795	395.854
27	57075	11	116693871	0.185471	0.00788062	1.8e-122	441016	rs12721041	T	C	0.016054	0.016054	0.00108677	479.801
28	57078	11	116697081	-0.0384234	0.00427544	2.5e-19	441016	rs150555490	T	C	0.056868	0.056868	0.000158366	69.8527
29	57080	11	116701122	-0.058874	0.0022287	8.89e-154	441016	rs2070669	G	C	0.719431	0.280569	0.00139928	617.969
30	57101	11	116733316	0.0635774	0.00318486	1.2e-88	441016	rs2080586	C	T	0.10874	0.10874	0.000783482	345.798
31	57118	11	116771356	-0.11614	0.00678782	1.3e-65	441016	rs595137	T	C	0.977799	0.022201	0.00058562	258.418

## Sheet: Supplementary tables4_LDLsnp
	chr	pos	beta	se	pval	samplesize.exposure	SNP	effect_allele.exposure	other_allele	eaf	maf	R2	Fvalue
1	1	110061974	-0.0503391	0.0077049	6.4e-11	440546	rs115458560	C	T	0.018563	0.018563	9.23e-05	40.68
2	1	198994619	0.0153061	0.00232969	5e-11	440546	rs6667939	T	C	0.71867	0.28133	9.47e-05	41.7383
3	1	16512586	0.0131127	0.00214876	1e-09	440546	rs12078100	G	C	0.623087	0.376913	8.08e-05	35.5818
4	1	27021913	0.056229	0.00695521	6.2e-16	440546	rs114165349	C	G	0.023172	0.023172	0.000143131	63.0643
5	1	110232983	-0.01433	0.00232961	7.7e-10	440546	rs140584594	G	A	0.730069	0.269931	8.09e-05	35.6585
6	1	62958658	0.024377	0.00213943	4.5e-30	440546	rs1183851	C	T	0.395544	0.395544	0.000284152	125.217
7	1	109798914	-0.0746581	0.00563322	4.3e-40	440546	rs6680227	A	G	0.035237	0.035237	0.000378969	167.016
8	1	220970028	0.0253218	0.00227308	8e-29	440546	rs2642438	G	A	0.702657	0.297343	0.000267929	118.066
9	1	235109214	-0.0161901	0.0025459	2e-10	440546	rs28631087	C	T	0.21274	0.21274	8.78e-05	38.6833
10	1	10796866	-0.0152225	0.00220678	5.3e-12	440546	rs880315	C	T	0.34024	0.34024	0.000104034	45.8361
11	1	55466303	-0.0187129	0.00324835	8.4e-09	440546	rs55637835	T	C	0.120881	0.120881	7.44e-05	32.7899
12	1	55505647	-0.348456	0.00793088	1e-200	440546	rs11591147	T	G	0.017468	0.017468	0.00416788	1843.82
13	1	55521313	0.0425743	0.00218093	7.3e-85	440546	rs472495	T	G	0.648959	0.351041	0.000825848	364.123
14	1	109814880	-0.105303	0.00268179	1e-200	440546	rs4970834	T	C	0.186642	0.186642	0.00336669	1488.18
15	1	234853059	0.0351712	0.00208846	1.2e-63	440546	rs556107	T	C	0.523338	0.476662	0.000617159	272.054
16	1	25773708	0.0268324	0.00212986	2.2e-36	440546	rs34596921	T	TA	0.579879	0.420121	0.000350801	154.598
17	1	93034023	0.0190249	0.00248903	2.1e-14	440546	rs1556562	T	G	0.790033	0.209967	0.00012008	52.9069
18	1	234734956	0.0123938	0.00210193	3.7e-09	440546	rs10910476	T	C	0.555163	0.444837	7.59e-05	33.4259
19	2	44327463	0.0145846	0.00209518	3.4e-12	440546	rs13020929	A	G	0.4567	0.4567	0.000105558	46.5077
20	2	64928603	0.0135999	0.00228112	2.5e-09	440546	rs12471768	C	T	0.704119	0.295881	7.71e-05	33.9537
21	2	21094034	-0.0280985	0.00322423	2.9e-18	440546	rs6732741	A	T	0.119324	0.119324	0.000165936	73.1142
22	2	44080324	-0.043441	0.00329601	1.1e-39	440546	rs6709904	G	A	0.112585	0.112585	0.000377083	166.184
23	2	20575012	-0.016633	0.00224003	1.1e-13	440546	rs4666384	G	A	0.678914	0.321086	0.000120617	53.1434
24	2	21267461	0.0832348	0.00220298	1e-200	440546	rs934197	A	G	0.33544	0.33544	0.00308879	1364.97
25	2	63047973	-0.0201126	0.00222879	1.8e-19	440546	rs7562734	C	G	0.322299	0.322299	0.000176711	77.8627
26	2	118845121	-0.0347623	0.00347063	1.3e-23	440546	rs150474434	A	G	0.101353	0.101353	0.000220127	96.9969
27	2	121306440	-0.0205597	0.00211549	2.5e-22	440546	rs17050272	A	G	0.409275	0.409275	0.000204392	90.0621
28	2	203527979	0.017881	0.00208232	8.9e-18	440546	rs7569317	C	T	0.530638	0.469362	0.000159265	70.1743
29	2	3636478	0.0177139	0.00307979	8.8e-09	440546	rs56236159	G	T	0.13149	0.13149	7.17e-05	31.5752
30	2	135632981	0.0146629	0.00213654	6.7e-12	440546	rs4954192	T	C	0.373474	0.373474	0.000100617	44.3305
31	2	169830328	-0.0211572	0.00212931	2.9e-23	440546	rs2287622	G	A	0.602794	0.397206	0.000214354	94.4525
32	2	216300185	0.0137745	0.00236771	6e-09	440546	rs1250258	T	C	0.736649	0.263351	7.36e-05	32.4339
33	2	234665498	0.0256951	0.00417849	7.8e-10	440546	rs11568318	A	C	0.066246	0.066246	8.17e-05	35.9872
34	2	27730940	-0.0347299	0.00212546	5.1e-60	440546	rs1260326	C	T	0.604443	0.395557	0.000576768	254.239
35	2	44073881	-0.0537152	0.00222274	5e-129	440546	rs6544713	C	T	0.676864	0.323136	0.00126215	556.736
36	2	109064447	0.0158136	0.00265248	2.5e-09	440546	rs148150904	TTAAAG	T	0.189702	0.189702	7.69e-05	33.8712
37	3	12327431	-0.020994	0.00239027	1.6e-18	440546	rs13076933	G	T	0.259454	0.259454	0.000169369	74.6269
38	3	142649110	-0.0147604	0.00220388	2.1e-11	440546	rs9832727	G	C	0.339636	0.339636	9.77e-05	43.0581
39	3	32535382	-0.0322172	0.00366408	1.5e-18	440546	rs9834932	G	A	0.08883	0.08883	0.000168021	74.0333
40	3	58420613	-0.0283073	0.00378458	7.5e-14	440546	rs71311871	G	A	0.083052	0.083052	0.000122045	53.773
41	3	69820400	-0.0141684	0.00225047	3.1e-10	440546	rs5849920	G	GT	0.363809	0.363809	9.29e-05	40.9414
42	3	122268506	0.0173702	0.00275673	3e-10	440546	rs9289196	C	T	0.173786	0.173786	8.66e-05	38.1745
43	3	132217703	-0.0411737	0.00466039	1e-18	440546	rs113177823	A	G	0.054136	0.054136	0.000173614	76.4979
44	3	119536429	-0.0173556	0.00252038	5.7e-12	440546	rs3732359	A	G	0.78012	0.21988	0.000103337	45.5293
45	4	7212389	0.0128507	0.00226135	1.3e-08	440546	rs13121616	G	A	0.693553	0.306447	7.02e-05	30.927
46	4	69373407	0.0251489	0.00249163	5.9e-24	440546	rs9884390	C	T	0.234121	0.234121	0.000226813	99.9439
47	4	100239319	0.0525797	0.00633356	1e-16	440546	rs1229984	C	T	0.972799	0.027201	0.00014631	64.4655
48	4	156507678	-0.0118015	0.00208525	1.5e-08	440546	rs990619	G	C	0.523638	0.476362	6.95e-05	30.612
49	4	3443931	-0.0177871	0.0021598	1.8e-16	440546	rs13108218	G	A	0.614867	0.385133	0.000149842	66.0217
50	4	81167309	-0.0181876	0.00230231	2.8e-15	440546	rs11099097	T	C	0.291333	0.291333	0.000136588	60.1813
51	4	103188709	-0.0248331	0.00396439	3.8e-10	440546	rs13107325	T	C	0.074895	0.074895	8.55e-05	37.6498
52	5	74472939	0.040448	0.00217281	2.4e-77	440546	rs7707394	A	G	0.357329	0.357329	0.000751417	331.281
53	5	74656539	0.0621175	0.00212705	1.7e-187	440546	rs12916	C	T	0.400537	0.400537	0.00185295	817.82
54	5	34713792	-0.0569699	0.0103828	4.1e-08	440546	rs146433259	T	C	0.011736	0.011736	7.53e-05	33.1693
55	5	71932487	-0.017618	0.00274759	1.4e-10	440546	rs28590710	A	G	0.196791	0.196791	9.81e-05	43.2324
56	5	122848876	0.0187595	0.00209401	3.3e-19	440546	rs7734476	A	G	0.550077	0.449923	0.000174194	76.7537
57	5	156391628	0.032331	0.00216292	1.6e-50	440546	rs6874202	C	T	0.634269	0.365731	0.000484957	213.749
58	5	52095024	-0.0473368	0.0052819	3.2e-19	440546	rs116734477	T	C	0.040837	0.040837	0.000175539	77.3463
59	5	131744574	-0.0174377	0.00265087	4.8e-11	440546	rs1016988	C	T	0.190907	0.190907	9.39e-05	41.3865
60	6	32585967	-0.0189061	0.00209423	1.8e-19	440546	rs3104412	G	A	0.451531	0.451531	0.000177041	78.0081
61	6	127452935	0.0126963	0.00208336	1.1e-09	440546	rs2745353	T	C	0.5181	0.4819	8.05e-05	35.4633
62	6	135418916	-0.0162316	0.00237493	8.2e-12	440546	rs7776054	G	A	0.261313	0.261313	0.000101712	44.8134
63	6	160543148	0.0569843	0.00409617	5.4e-44	440546	rs12208357	T	C	0.070102	0.070102	0.000423356	186.586
64	6	160578069	0.0680211	0.00910045	7.8e-14	440546	rs146534110	T	G	0.013304	0.013304	0.000121474	53.5211
65	6	160985526	0.0835056	0.00388533	1.8e-102	440546	rs118039278	A	G	0.078672	0.078672	0.00101087	445.784
66	6	16126934	-0.0234725	0.00226701	4e-25	440546	rs7746081	A	G	0.304113	0.304113	0.000233197	102.757
67	6	100602753	-0.0174316	0.00243272	7.8e-13	440546	rs9496567	A	G	0.243458	0.243458	0.000111934	49.3173
68	6	26098474	-0.057338	0.00392142	2e-48	440546	rs79220007	C	T	0.076135	0.076135	0.000462496	203.844
69	6	29944184	0.0172774	0.0020812	1e-16	440546	rs3823376	T	C	0.502179	0.497821	0.000149251	65.7616
70	6	31514448	0.0560827	0.00908804	6.8e-10	440546	rs34568880	T	C	0.013313	0.013313	8.26e-05	36.4056
71	6	32676444	0.0458482	0.00327006	1.2e-44	440546	rs35919498	T	C	0.116694	0.116694	0.000433345	190.991
72	6	160710851	0.0357031	0.00287572	2.2e-35	440546	rs3127580	T	C	0.155131	0.155131	0.000334141	147.253
73	6	116316882	0.0178418	0.00212447	4.5e-17	440546	rs3822855	T	G	0.40166	0.40166	0.000153008	67.417
74	6	160922870	0.0838178	0.00773844	2.4e-27	440546	rs117733303	G	A	0.018422	0.018422	0.000254076	111.96
75	6	35045281	-0.012864	0.00209731	8.6e-10	440546	rs2820226	A	G	0.451903	0.451903	8.2e-05	36.1168
76	6	42905235	-0.0116148	0.00209345	2.9e-08	440546	rs9471968	G	A	0.545696	0.454304	6.69e-05	29.4693
77	7	1074134	-0.0142314	0.00250093	1.3e-08	440546	rs869412	C	T	0.225684	0.225684	7.08e-05	31.1863
78	7	21449451	0.0119057	0.00211433	1.8e-08	440546	rs28406917	T	C	0.427624	0.427624	6.94e-05	30.5705
79	7	21598753	0.0331798	0.00253796	4.7e-39	440546	rs56130071	C	G	0.216984	0.216984	0.00037409	164.865
80	7	36189798	0.0155966	0.00267616	5.6e-09	440546	rs61003864	C	T	0.187128	0.187128	7.4e-05	32.6041
81	7	98874892	0.0323852	0.00541912	2.3e-09	440546	rs60612724	G	A	0.038647	0.038647	7.79e-05	34.3356
82	7	100330492	-0.0287743	0.00492283	5.1e-09	440546	rs111338114	G	A	0.05601	0.05601	8.76e-05	38.5745
83	7	100532540	0.0198565	0.00272709	3.3e-13	440546	rs10231941	C	T	0.177717	0.177717	0.000115235	50.7721
84	7	87074419	-0.0157917	0.0027233	6.7e-09	440546	rs4148826	C	T	0.18045	0.18045	7.38e-05	32.4969
85	7	44599142	0.0139746	0.00211732	4.1e-11	440546	rs35990695	C	CA	0.477095	0.477095	9.74e-05	42.9307
86	7	44582331	0.0355498	0.00267287	2.3e-40	440546	rs2073547	G	A	0.184007	0.184007	0.000379512	167.255
87	8	29024943	-0.0571106	0.00792993	5.9e-13	440546	rs117139027	A	G	0.017594	0.017594	0.000112751	49.6772
88	8	55451193	0.0184347	0.00263568	2.7e-12	440546	rs28615248	C	T	0.196095	0.196095	0.000107145	47.2073
89	8	59393273	-0.0315439	0.00220937	3e-46	440546	rs4738684	G	A	0.664652	0.335348	0.000443558	195.494
90	8	110027094	-0.0138892	0.00249538	2.6e-08	440546	rs34207171	C	CA	0.700603	0.299397	8.09e-05	35.6556
91	8	145031968	0.0156761	0.0021829	6.9e-13	440546	rs55831924	T	C	0.361448	0.361448	0.000113435	49.9789
92	8	9367743	0.0137824	0.00213685	1.1e-10	440546	rs1350559	G	C	0.401347	0.401347	9.13e-05	40.2165
93	8	116667634	-0.0202743	0.002322	2.5e-18	440546	rs2737265	G	A	0.28046	0.28046	0.0001659	73.0986
94	8	126500031	-0.0620105	0.00213624	2.9e-185	440546	rs28601761	G	C	0.418688	0.418688	0.0018718	826.158
95	8	9183358	0.0453824	0.00362169	5.1e-36	440546	rs9987289	G	A	0.908808	0.091192	0.000341377	150.443
96	8	41542093	-0.0320529	0.00575731	2.6e-08	440546	rs34265667	A	G	0.033987	0.033987	6.75e-05	29.7221
97	8	141988687	0.0121747	0.00215073	1.5e-08	440546	rs28814720	G	A	0.519766	0.480234	7.4e-05	32.6008
98	9	139320069	-0.0150594	0.00223737	1.7e-11	440546	rs10448340	G	T	0.319765	0.319765	9.87e-05	43.4678
99	9	136141870	0.0557289	0.0026865	1.4e-95	440546	rs2519093	T	C	0.18451	0.18451	0.000934608	412.121
100	9	2640759	-0.0278983	0.00418323	2.6e-11	440546	rs3780181	G	A	0.067627	0.067627	9.82e-05	43.2441
101	9	22081850	-0.0202689	0.00208367	2.3e-22	440546	rs6475606	T	C	0.48447	0.48447	0.000205216	90.4252
102	9	78730766	-0.0122028	0.00212189	8.9e-09	440546	rs6560499	A	G	0.576007	0.423993	7.27e-05	32.0447
103	9	107586753	0.0210151	0.00310964	1.4e-11	440546	rs2066714	C	T	0.128775	0.128775	9.91e-05	43.6603
104	9	107661742	-0.0252452	0.00236503	1.3e-26	440546	rs2740488	C	A	0.265466	0.265466	0.000248547	109.523
105	10	52352431	0.0144987	0.00261498	2.9e-08	440546	rs79828839	T	C	0.198784	0.198784	6.7e-05	29.5011
106	10	94839642	-0.0192081	0.00209421	4.6e-20	440546	rs2068888	A	G	0.450695	0.450695	0.000182682	80.494
107	10	116033892	-0.0217346	0.00394926	3.7e-08	440546	rs76468627	T	C	0.07587	0.07587	6.62e-05	29.1847
108	10	113921354	-0.0181939	0.00233224	6.1e-15	440546	rs2250802	A	G	0.72434	0.27566	0.00013219	58.2431
109	10	18720845	0.0137924	0.00233007	3.2e-09	440546	rs11014204	T	C	0.280227	0.280227	7.67e-05	33.8094
110	10	71094504	-0.0216418	0.00335937	1.2e-10	440546	rs17476364	C	T	0.108328	0.108328	9.05e-05	39.8649
111	10	124705307	0.0257335	0.00342791	6e-14	440546	rs12246352	G	A	0.103895	0.103895	0.000123305	54.328
112	11	5701074	0.0322012	0.00404981	1.8e-15	440546	rs11601507	A	C	0.069468	0.069468	0.000134057	59.066
113	11	103870755	-0.016026	0.00265376	1.6e-09	440546	rs11226108	C	G	0.191562	0.191562	7.95e-05	35.0478
114	11	18664241	0.0173059	0.00239616	5.1e-13	440546	rs10832963	G	T	0.744224	0.255776	0.00011402	50.2366
115	11	61588305	-0.0318977	0.0021896	4.5e-48	440546	rs174564	G	A	0.348557	0.348557	0.000462061	203.652
116	11	116648917	-0.0575823	0.00306356	8.2e-79	440546	rs964184	C	G	0.866409	0.133591	0.000767553	338.4
117	11	5677158	-0.0386029	0.00692024	2.4e-08	440546	rs7108486	C	T	0.023721	0.023721	6.9e-05	30.4086
118	11	65591348	0.0174597	0.00285203	9.2e-10	440546	rs4930163	A	G	0.159456	0.159456	8.17e-05	36.0023
119	11	126244955	0.0448315	0.0033985	9.8e-40	440546	rs4307732	A	G	0.105876	0.105876	0.000380533	167.705
120	12	26834804	-0.0126734	0.00211595	2.1e-09	440546	rs78447482	TACTC	T	0.588055	0.411945	7.78e-05	34.2844
121	12	50650057	0.0182581	0.00218417	6.3e-17	440546	rs2160994	C	T	0.647494	0.352506	0.000152175	67.05
122	12	9074706	0.0176869	0.00249323	1.3e-12	440546	rs78508096	A	G	0.226194	0.226194	0.000109508	48.2485
123	12	72179446	0.0430117	0.00748441	9.1e-09	440546	rs61754230	T	C	0.019784	0.019784	7.18e-05	31.6126
124	12	111973358	0.0271066	0.00209151	2.1e-38	440546	rs597808	G	A	0.515915	0.484085	0.000367012	161.744
125	12	623129	0.0139684	0.00237417	4e-09	440546	rs35882350	G	A	0.261067	0.261067	7.53e-05	33.1667
126	12	121423386	-0.0244904	0.00225744	2e-27	440546	rs11065385	G	A	0.690891	0.309109	0.000256179	112.887
127	13	111035483	-0.0129848	0.00233356	2.6e-08	440546	rs2391825	A	G	0.279219	0.279219	6.79e-05	29.8998
128	13	32959199	-0.0165008	0.00208847	2.8e-15	440546	rs2238162	T	C	0.522955	0.477045	0.000135851	59.8566
129	13	114546549	0.0221997	0.00231001	7.2e-22	440546	rs6602912	G	T	0.284854	0.284854	0.00020079	88.4744
130	14	24871926	0.0191489	0.00211033	1.1e-19	440546	rs11621792	T	C	0.452867	0.452867	0.000181711	80.0662
131	14	70911649	-0.0133753	0.00211263	2.4e-10	440546	rs60229127	G	GA	0.556613	0.443387	8.83e-05	38.9046
132	14	73439258	-0.0224158	0.00372109	1.7e-09	440546	rs61988556	C	T	0.086142	0.086142	7.91e-05	34.8543
133	14	94768196	0.0359995	0.00516918	3.3e-12	440546	rs145730801	C	T	0.044378	0.044378	0.00010992	48.4299
134	15	58722590	-0.0222891	0.00256639	3.8e-18	440546	rs35980001	G	GC	0.786561	0.213439	0.00016681	73.4993
135	15	58680954	-0.017018	0.00214177	1.9e-15	440546	rs2043085	C	T	0.612225	0.387775	0.000137511	60.588
136	15	75125645	0.0143852	0.00211976	1.2e-11	440546	rs6495122	C	A	0.591279	0.408721	0.000100019	44.067
137	16	11706100	0.0229888	0.0040052	9.5e-09	440546	rs12445804	A	G	0.074901	0.074901	7.32e-05	32.2671
138	16	72217113	-0.0255365	0.00247732	6.5e-25	440546	rs7202323	G	T	0.229741	0.229741	0.000230796	101.699
139	16	83980529	-0.0165059	0.00210805	4.9e-15	440546	rs4782568	G	C	0.450902	0.450902	0.000134909	59.4413
140	16	56991363	-0.0329541	0.00223034	2.1e-49	440546	rs183130	T	C	0.323808	0.323808	0.000475561	209.605
141	16	53811788	-0.0144167	0.00213447	1.4e-11	440546	rs62033400	G	A	0.394662	0.394662	9.93e-05	43.754
142	16	71639053	0.0167269	0.00216129	1e-14	440546	rs9929977	A	T	0.369846	0.369846	0.000130415	57.4612
143	16	72101525	0.0485227	0.00268011	2.9e-73	440546	rs34042070	G	C	0.187927	0.187927	0.000718628	316.815
144	17	67191270	-0.0292893	0.00311032	4.6e-21	440546	rs72631343	G	C	0.128894	0.128894	0.000192642	84.8838
145	17	45664861	-0.0265838	0.00209023	4.7e-37	440546	rs2611867	G	A	0.513941	0.486059	0.000353075	155.6
146	17	64210580	0.061862	0.00605788	1.8e-24	440546	rs1801689	C	A	0.030551	0.030551	0.000226688	99.8886
147	17	76391005	-0.0182619	0.00294119	5.3e-10	440546	rs72911393	T	C	0.147618	0.147618	8.39e-05	36.9761
148	17	7080316	-0.0264314	0.00265551	2.4e-23	440546	rs55714927	T	C	0.190364	0.190364	0.00021535	94.8916
149	17	7571080	-0.0173333	0.00290132	2.3e-09	440546	rs9894946	G	A	0.841112	0.158888	8.03e-05	35.3803
150	17	29618023	0.0181095	0.00231601	5.3e-15	440546	rs35278712	GAAAT	G	0.71215	0.28785	0.000134456	59.2418
151	17	67081278	0.128484	0.0070401	2.1e-74	440546	rs77542162	G	A	0.022495	0.022495	0.000725994	320.065
152	18	47109955	0.0706209	0.00908667	7.7e-15	440546	rs77960347	G	A	0.013351	0.013351	0.000131393	57.8921
153	18	47160953	0.0157471	0.00274939	1e-08	440546	rs7241918	T	G	0.82411	0.17589	7.19e-05	31.6722
154	19	11285390	-0.0159238	0.00215434	1.5e-13	440546	rs440677	A	G	0.623063	0.376937	0.000119103	52.4765
155	19	58665817	-0.0217862	0.00254546	1.1e-17	440546	rs35511051	A	C	0.209985	0.209985	0.000157477	69.3864
156	19	11227480	0.0422734	0.00211024	2.9e-89	440546	rs2738447	C	A	0.592612	0.407388	0.000862865	380.458
157	19	45231821	-0.173628	0.00366029	1e-200	440546	rs1551891	A	G	0.088107	0.088107	0.00484422	2144.48
158	19	45438643	-0.0699797	0.00251019	4.9e-171	440546	rs4263041	G	A	0.283209	0.283209	0.00198826	877.662
159	19	45814281	0.0217698	0.00334926	8e-11	440546	rs111273322	A	G	0.108352	0.108352	9.16e-05	40.3458
160	19	45430280	0.0277824	0.00222587	9.4e-36	440546	rs5112	G	C	0.533387	0.466613	0.00038421	169.327
161	19	49206145	0.0296183	0.00206761	1.5e-46	440546	rs516316	C	G	0.507935	0.492065	0.000438511	193.268
162	19	11187324	-0.168952	0.00320833	1e-200	440546	rs143020224	G	C	0.118603	0.118603	0.00596793	2644.92
163	19	19388500	-0.105058	0.00391919	2.7e-158	440546	rs8107974	T	A	0.075765	0.075765	0.00154575	682.025
164	19	45241248	0.309188	0.00782788	1e-200	440546	rs200046586	C	CA	0.981093	0.018907	0.00354657	1567.98
165	19	45360488	0.168281	0.0101662	1.5e-61	440546	rs375972689	G	T	0.01069	0.01069	0.000598977	264.034
166	20	34147630	-0.0231042	0.00300476	1.5e-14	440546	rs1010759	A	G	0.140367	0.140367	0.000128822	56.7591
167	20	39179822	0.10277	0.0060919	7.5e-64	440546	rs1883711	C	G	0.031412	0.031412	0.000642684	283.313
168	20	43038249	-0.0256479	0.00413761	5.7e-10	440546	rs6031587	T	C	0.071963	0.071963	8.79e-05	38.7111
169	20	44700166	0.0116537	0.00208962	2.4e-08	440546	rs6074012	C	T	0.523914	0.476086	6.77e-05	29.8485
170	20	62896110	0.0171196	0.00260335	4.8e-11	440546	rs17569873	T	C	0.201299	0.201299	9.42e-05	41.5215
171	20	12958687	0.0124777	0.00213986	5.5e-09	440546	rs438568	G	A	0.609246	0.390754	7.41e-05	32.66
172	20	17844684	-0.0249198	0.00219993	9.6e-30	440546	rs2618566	T	G	0.659861	0.340139	0.000278758	122.84
173	20	39911001	-0.0257721	0.00210448	1.8e-34	440546	rs200571020	C	CTTTTTTT	0.541078	0.458922	0.000329859	145.365
174	20	62373983	0.0152618	0.00262512	6.1e-09	440546	rs2256814	A	G	0.197877	0.197877	7.39e-05	32.5761
175	21	40698345	0.0137065	0.00210922	8.1e-11	440546	rs5843957	TG	T	0.570884	0.429116	9.2e-05	40.5541
176	22	41393520	0.0135068	0.00221758	1.1e-09	440546	rs960596	T	C	0.33932	0.33932	8.18e-05	36.038
177	22	50853626	0.0129592	0.00219352	3.5e-09	440546	rs12162782	G	T	0.344365	0.344365	7.58e-05	33.411

## Sheet: Supplementary tables5_HDLsnp
	chr	pos	beta	se	pval	samplesize.exposure	SNP	effect_allele	other_allele	eaf	maf	R2	Fvalue
1	1	27021913	-0.0810512	0.00636562	3.9e-37	403943	rs114165349	C	G	0.023124	0.023124	0.000296791	119.922
2	1	40035928	-0.0452296	0.00239482	1.5e-79	403943	rs3768321	T	G	0.196691	0.196691	0.000646461	261.301
3	1	110267651	-0.0145519	0.00222909	6.7e-11	403943	rs12045101	T	C	0.240857	0.240857	7.74377e-05	31.2827
4	1	220970028	0.0276562	0.00207854	2.1e-40	403943	rs2642438	G	A	0.702698	0.297302	0.000319581	129.133
5	1	224427133	-0.0277897	0.00508558	4.6e-08	403943	rs76962725	A	G	0.037253	0.037253	5.53951e-05	22.3776
6	1	145536716	0.0637585	0.0100718	2.4e-10	403943	rs185073199	A	T	0.010267	0.010267	8.26167e-05	33.375
7	1	145630111	0.0491144	0.00841625	5.4e-09	403943	rs75246752	C	G	0.012897	0.012897	6.14185e-05	24.811
8	1	161614490	0.0129458	0.00197832	6e-11	403943	rs1771582	G	T	0.557402	0.442598	8.26924e-05	33.4056
9	1	178515312	-0.018056	0.00190061	2.1e-21	403943	rs4650994	A	G	0.531842	0.468158	0.000162348	65.5898
10	1	182136401	-0.0257183	0.00202534	6e-37	403943	rs61805075	A	G	0.328694	0.328694	0.000291895	117.943
11	1	182328198	0.0436872	0.00756751	7.8e-09	403943	rs141440048	T	C	0.017665	0.017665	6.62387e-05	26.7583
12	1	23710475	0.0144252	0.00193744	9.7e-14	403943	rs2298632	T	C	0.498073	0.498073	0.000104042	42.0311
13	1	93846653	0.0288148	0.0024568	9.1e-32	403943	rs771481	A	T	0.18382	0.18382	0.000249138	100.662
14	1	205677148	0.0141665	0.00193802	2.7e-13	403943	rs3747973	G	A	0.592542	0.407458	9.69074e-05	39.1487
15	1	935222	-0.01241	0.00194099	1.6e-10	403943	rs2298214	A	C	0.577365	0.422635	7.51605e-05	30.3627
16	1	25183636	0.0125354	0.0022762	3.6e-08	403943	rs57760538	G	GT	0.762187	0.237813	5.69644e-05	23.0116
17	1	63156043	0.0155365	0.00199819	7.5e-15	403943	rs1168114	G	A	0.65237	0.34763	0.000109483	44.2296
18	1	66078405	0.013664	0.00199336	7.1e-12	403943	rs6693842	C	T	0.364844	0.364844	8.65313e-05	34.9566
19	1	156038058	-0.0361204	0.00640878	1.7e-08	403943	rs61748951	A	C	0.024073	0.024073	6.13031e-05	24.7644
20	1	171416256	-0.0184297	0.00326047	1.6e-08	403943	rs12740811	G	A	0.094047	0.094047	5.78785e-05	23.3808
21	1	212416989	0.0126835	0.00196658	1.1e-10	403943	rs2516331	A	C	0.375524	0.375524	7.54504e-05	30.4798
22	1	230297778	0.0596431	0.00195409	1e-200	403943	rs2281718	T	A	0.612575	0.387425	0.00168849	683.202
23	1	109817590	0.0288629	0.00229106	2.2e-36	403943	rs12740374	T	G	0.221008	0.221008	0.000286847	115.903
24	1	110232983	0.031071	0.00212905	3.1e-48	403943	rs140584594	G	A	0.729761	0.270239	0.000380776	153.869
25	1	150940625	0.0214529	0.00229757	9.9e-21	403943	rs267738	G	T	0.219354	0.219354	0.000157617	63.6778
26	1	219673143	-0.0148213	0.00191599	1e-14	403943	rs12046972	C	T	0.564083	0.435917	0.000108031	43.643
27	1	234853268	0.0152472	0.00190783	1.3e-15	403943	rs557933	C	A	0.520349	0.479651	0.000116046	46.8812
28	2	21231524	0.0592694	0.00235237	4.5e-140	403943	rs676210	A	G	0.205227	0.205227	0.00114596	463.43
29	2	100796850	0.0145946	0.00223535	6.6e-11	403943	rs7583067	T	C	0.240114	0.240114	7.77285e-05	31.4002
30	2	254215	0.0138956	0.00197564	2e-12	403943	rs17713879	A	G	0.364695	0.364695	8.9474e-05	36.1454
31	2	3639909	-0.0249227	0.00249807	1.9e-23	403943	rs13402475	G	C	0.815115	0.184885	0.000187215	75.638
32	2	30478453	-0.0108666	0.00190325	1.1e-08	403943	rs2362541	G	T	0.507519	0.492481	5.90281e-05	23.8453
33	2	165528876	0.0277324	0.00194608	4.5e-46	403943	rs13389219	T	C	0.392619	0.392619	0.000366807	148.223
34	2	178126546	0.0120956	0.00204641	3.4e-09	403943	rs2364723	C	G	0.319156	0.319156	6.35822e-05	25.6851
35	2	227232047	0.012897	0.0021638	2.5e-09	403943	rs12475332	G	T	0.261038	0.261038	6.41702e-05	25.9226
36	2	20371380	-0.0183154	0.00191879	1.4e-21	403943	rs907866	A	G	0.445487	0.445487	0.000165733	66.9575
37	2	65279414	0.0149623	0.00196239	2.4e-14	403943	rs2723065	G	A	0.376773	0.376773	0.000105136	42.4733
38	2	85543222	0.0136654	0.00192434	1.2e-12	403943	rs4599108	T	C	0.487654	0.487654	9.33147e-05	37.6971
39	2	136407479	0.0167827	0.00217146	1.1e-14	403943	rs1446585	G	A	0.244295	0.244295	0.000103997	42.013
40	2	147871114	0.0115829	0.00195974	3.4e-09	403943	rs1083470	A	G	0.615717	0.384283	6.34888e-05	25.6473
41	2	42602387	0.0131918	0.0021847	1.6e-09	403943	rs12998038	T	C	0.258702	0.258702	6.67468e-05	26.9636
42	2	58975143	-0.0106002	0.00191315	3e-08	403943	rs12986742	C	T	0.475905	0.475905	5.60516e-05	22.6428
43	2	66709468	0.0115225	0.00191933	1.9e-09	403943	rs6705285	T	G	0.609068	0.390932	6.32252e-05	25.5409
44	2	111839021	0.0128638	0.00215716	2.5e-09	403943	rs2196808	C	T	0.731961	0.268039	6.49314e-05	26.2301
45	2	161091633	-0.0319379	0.00582274	4.1e-08	403943	rs112350227	T	C	0.02764	0.02764	5.48287e-05	22.1488
46	2	173916114	-0.01722	0.00254345	1.3e-11	403943	rs59037995	A	AT	0.829216	0.170784	8.39868e-05	33.9286
47	2	242237902	0.0150155	0.0019816	3.5e-14	403943	rs59104589	T	C	0.358286	0.358286	0.000103677	41.8836
48	2	48962291	-0.0223923	0.00223885	1.5e-23	403943	rs17326656	T	G	0.238666	0.238666	0.000182219	73.6191
49	2	121347612	0.0147369	0.0022133	2.8e-11	403943	rs11688682	C	G	0.270836	0.270836	8.57776e-05	34.6521
50	2	203477868	-0.0206565	0.00208041	3.1e-23	403943	rs72926946	A	C	0.296376	0.296376	0.000177962	71.8989
51	2	211540507	-0.0189073	0.00204367	2.2e-20	403943	rs1047891	A	C	0.315582	0.315582	0.000154427	62.389
52	2	219699999	-0.0783702	0.00490443	1.8e-57	403943	rs78058190	A	G	0.050415	0.050415	0.000588065	237.683
53	2	227099180	-0.0434706	0.00198833	5.9e-106	403943	rs2943645	T	C	0.646663	0.353337	0.000863552	349.125
54	3	12271918	0.019019	0.00200148	2e-21	403943	rs11456863	A	AT	0.64853	0.35147	0.000164901	66.6213
55	3	15846011	0.0159634	0.00203024	3.8e-15	403943	rs13097947	C	T	0.649315	0.350685	0.000116052	46.8837
56	3	47172407	-0.0147841	0.00250895	3.8e-09	403943	rs62246443	C	T	0.174261	0.174261	6.29018e-05	25.4102
57	3	185537636	0.0113346	0.00206879	4.3e-08	403943	rs113851927	G	GT	0.686597	0.313403	5.52901e-05	22.3352
58	3	196094062	0.014042	0.00220858	2e-10	403943	rs4916426	G	GA	0.744685	0.255315	7.49785e-05	30.2892
59	3	36960660	0.0115687	0.00193999	2.5e-09	403943	rs7622114	A	C	0.581017	0.418983	6.51605e-05	26.3227
60	3	52501451	-0.0239454	0.00243213	7.2e-23	403943	rs2159607	T	G	0.810874	0.189126	0.000175865	71.0515
61	3	123054770	-0.0125748	0.00220598	1.2e-08	403943	rs72964564	C	A	0.250244	0.250244	5.93357e-05	23.9695
62	3	50041313	0.0225207	0.00190864	3.9e-32	403943	rs6765484	T	C	0.472827	0.472827	0.000252842	102.159
63	3	108867705	0.0111652	0.00192369	6.5e-09	403943	rs4855582	T	C	0.429621	0.429621	6.10959e-05	24.6806
64	3	131642852	-0.0150376	0.00216684	3.9e-12	403943	rs1225053	C	T	0.264492	0.264492	8.79806e-05	35.5421
65	3	150066540	-0.0406667	0.00408672	2.5e-23	403943	rs62271373	A	T	0.059972	0.059972	0.000186465	75.3349
66	3	87037543	0.0220769	0.00332887	3.3e-11	403943	rs13066793	G	A	0.090115	0.090115	7.99263e-05	32.2881
67	3	133478557	-0.0108964	0.00191344	1.2e-08	403943	rs6762415	G	T	0.535292	0.464708	5.907e-05	23.8622
68	3	153238877	-0.0127407	0.0022658	1.9e-08	403943	rs77320712	T	G	0.235452	0.235452	5.84418e-05	23.6084
69	3	185822353	-0.0303325	0.00277034	6.7e-28	403943	rs10513801	G	T	0.137151	0.137151	0.000217761	87.9818
70	3	185878140	0.0167458	0.00198206	2.9e-17	403943	rs13087167	C	G	0.632997	0.367003	0.000130291	52.6366
71	3	71679148	0.0149538	0.00193085	9.6e-15	403943	rs830620	T	C	0.415386	0.415386	0.000108606	43.8752
72	3	119529113	-0.0299026	0.00386524	1e-14	403943	rs3732356	T	G	0.933782	0.066218	0.000110578	44.672
73	3	135880410	0.0277595	0.00242471	2.4e-30	403943	rs9647335	T	A	0.191928	0.191928	0.000239024	96.5747
74	3	160082284	-0.0113866	0.0019083	2.4e-09	403943	rs76247316	C	T	0.479856	0.479856	6.47221e-05	26.1456
75	3	185931174	0.0173197	0.00226775	2.2e-14	403943	rs2268840	C	T	0.22846	0.22846	0.00010575	42.7212
76	4	2250109	0.0149836	0.00273775	4.4e-08	403943	rs880674	C	T	0.142056	0.142056	5.47244e-05	22.1066
77	4	55526251	0.0139172	0.00195824	1.2e-12	403943	rs2237035	T	G	0.385886	0.385886	9.17998e-05	37.0851
78	4	87976359	-0.0193662	0.00195327	3.6e-23	403943	rs1471251	T	A	0.398159	0.398159	0.000179745	72.6195
79	4	103953389	-0.0152024	0.00267698	1.4e-08	403943	rs1383732	G	A	0.149969	0.149969	5.89238e-05	23.8031
80	4	120035180	0.0138083	0.00246597	2.1e-08	403943	rs10031010	A	G	0.184617	0.184617	5.74042e-05	23.1892
81	4	967445	0.0164073	0.00192431	1.5e-17	403943	rs13137144	A	G	0.461454	0.461454	0.0001338	54.0545
82	4	18034463	-0.0154721	0.00279889	3.2e-08	403943	rs71603401	G	A	0.136851	0.136851	5.65539e-05	22.8457
83	4	26047616	-0.0253693	0.00254909	2.5e-23	403943	rs73243877	G	A	0.168086	0.168086	0.000179994	72.7199
84	4	37151533	0.0118698	0.00191595	5.8e-10	403943	rs2098918	T	C	0.45513	0.45513	6.98788e-05	28.2289
85	4	69361445	0.0158824	0.00201914	3.7e-15	403943	rs71269068	C	T	0.654265	0.345735	0.000114119	46.1027
86	4	83917037	0.0127921	0.00216664	3.5e-09	403943	rs13111599	G	A	0.737196	0.262804	6.34057e-05	25.6138
87	4	24626903	-0.0111888	0.00195359	1e-08	403943	rs1395221	T	G	0.397646	0.397646	5.99716e-05	24.2264
88	4	39700173	0.0140251	0.00190973	2.1e-13	403943	rs1055582	T	C	0.505231	0.494769	9.8341e-05	39.7278
89	4	103188709	-0.080346	0.00362445	7e-109	403943	rs13107325	T	C	0.074942	0.074942	0.000895061	361.876
90	4	106069013	-0.0129532	0.00236408	4.3e-08	403943	rs62331150	T	G	0.205141	0.205141	5.47176e-05	22.1039
91	4	146403165	0.0178695	0.00270341	3.8e-11	403943	rs13144151	G	A	0.850001	0.149999	8.14259e-05	32.8939
92	4	69533217	0.0112127	0.00192565	5.8e-09	403943	rs1349852	C	A	0.475293	0.475293	6.27088e-05	25.3323
93	4	89723065	-0.0200444	0.00191167	1e-25	403943	rs6824451	A	G	0.464071	0.464071	0.000199852	80.7444
94	4	99796777	0.0139886	0.00193372	4.7e-13	403943	rs7665587	C	T	0.42208	0.42208	9.54643e-05	38.5656
95	4	157706904	0.0118717	0.00204326	6.2e-09	403943	rs4691379	T	C	0.318939	0.318939	6.12279e-05	24.734
96	5	78475423	0.0120071	0.00195336	7.9e-10	403943	rs10053349	C	T	0.390258	0.390258	6.86126e-05	27.7174
97	5	39522481	0.0133996	0.00199892	2e-11	403943	rs2910949	G	T	0.354888	0.354888	8.22129e-05	33.2119
98	5	55857025	0.0308032	0.00243282	9.7e-37	403943	rs11429307	G	GT	0.808907	0.191093	0.000293336	118.525
99	5	75003678	0.0190053	0.0019521	2.1e-22	403943	rs2307111	C	T	0.394924	0.394924	0.000172625	69.7422
100	5	158003020	-0.0196653	0.00226256	3.6e-18	403943	rs2963468	G	A	0.235297	0.235297	0.000139168	56.2236
101	5	1282414	-0.0122469	0.00201433	1.2e-09	403943	rs7725218	A	G	0.338422	0.338422	6.71617e-05	27.1312
102	5	59337733	0.0114642	0.00199346	8.9e-09	403943	rs67016280	A	AT	0.547685	0.452315	6.51162e-05	26.3048
103	5	103998895	-0.0111295	0.00195815	1.3e-08	403943	rs34073570	C	CT	0.601311	0.398689	5.93902e-05	23.9916
104	5	108656635	0.0113186	0.00194381	5.8e-09	403943	rs1862205	A	G	0.404725	0.404725	6.17295e-05	24.9366
105	5	112188456	0.0110337	0.00199469	3.2e-08	403943	rs454968	C	T	0.644812	0.355188	5.57653e-05	22.5271
106	5	149211868	0.0133235	0.00206513	1.1e-10	403943	rs32578	A	G	0.309015	0.309015	7.5808e-05	30.6243
107	5	153360230	-0.0134141	0.00197553	1.1e-11	403943	rs286965	C	T	0.632135	0.367865	8.36857e-05	33.8069
108	5	180416174	-0.060325	0.00841064	7.4e-13	403943	rs138354839	A	C	0.015099	0.015099	0.000108234	43.7251
109	5	53405314	-0.02987	0.00403491	1.3e-13	403943	rs116006942	A	G	0.060798	0.060798	0.000101894	41.1634
110	5	82815158	0.028084	0.0047884	4.5e-09	403943	rs115912456	G	A	0.041265	0.041265	6.24063e-05	25.21
111	5	118729286	0.0164171	0.00215576	2.6e-14	403943	rs1045241	T	C	0.271252	0.271252	0.000106555	43.0465
112	5	127441861	-0.0148994	0.00221907	1.9e-11	403943	rs9327468	A	C	0.755398	0.244602	8.20358e-05	33.1403
113	5	170612546	-0.0118996	0.00205717	7.3e-09	403943	rs2339234	A	G	0.683004	0.316996	6.13157e-05	24.7694
114	5	131121165	-0.0316669	0.00510538	5.6e-10	403943	rs188502504	C	T	0.03643	0.03643	7.04018e-05	28.4402
115	5	134441457	-0.0114752	0.00194192	3.4e-09	403943	rs254562	G	A	0.409277	0.409277	6.36725e-05	25.7216
116	6	34546560	-0.0275938	0.00314209	1.6e-18	403943	rs2814982	T	C	0.102216	0.102216	0.000139747	56.4576
117	6	41703041	-0.0141972	0.00219368	9.7e-11	403943	rs6939861	A	G	0.261916	0.261916	7.79297e-05	31.4815
118	6	98574560	0.0136601	0.00190807	8.1e-13	403943	rs968050	T	C	0.48238	0.48238	9.31833e-05	37.6441
119	6	143247161	0.0178151	0.00275536	1e-10	403943	rs62428831	C	T	0.141547	0.141547	7.71301e-05	31.1584
120	6	153457548	0.0146574	0.00190666	1.5e-14	403943	rs1281959	G	C	0.525716	0.474284	0.000107136	43.2811
121	6	16825137	0.0131835	0.00210043	3.5e-10	403943	rs1240820	A	G	0.293164	0.293164	7.20312e-05	29.0985
122	6	30341480	-0.0116949	0.00194913	2e-09	403943	rs35224557	GT	G	0.597232	0.402768	6.57993e-05	26.5808
123	6	31319923	-0.0302136	0.00238679	1e-36	403943	rs36057735	G	C	0.199089	0.199089	0.000291116	117.628
124	6	109641874	0.0187888	0.00194559	4.6e-22	403943	rs11381821	C	CA	0.530893	0.469107	0.000175836	71.0397
125	6	139831981	0.0197069	0.00196961	1.4e-23	403943	rs635769	C	T	0.628046	0.371954	0.000181446	73.3068
126	6	161008646	-0.0567846	0.00310319	8.5e-75	403943	rs41272086	A	G	0.105505	0.105505	0.000608614	245.994
127	6	20313120	-0.0121004	0.00208231	6.2e-09	403943	rs9465693	A	C	0.304872	0.304872	6.206e-05	25.0701
128	6	116322349	0.0161905	0.00194099	7.3e-17	403943	rs6934962	T	C	0.40151	0.40151	0.000125981	50.8952
129	6	139226630	-0.0108405	0.0019091	1.4e-08	403943	rs2750411	G	T	0.4919	0.4919	5.87428e-05	23.73
130	6	7255610	0.0138981	0.00243644	1.2e-08	403943	rs75479205	G	A	0.189496	0.189496	5.9333e-05	23.9684
131	6	32633065	0.0167023	0.00204471	3.1e-16	403943	rs28746806	C	A	0.333604	0.333604	0.000124036	50.1093
132	6	34335088	-0.0535763	0.00468184	2.5e-30	403943	rs147627829	A	G	0.043706	0.043706	0.000239943	96.946
133	6	42914749	0.0162321	0.00217549	8.6e-14	403943	rs12205778	A	G	0.258895	0.258895	0.000101107	40.8455
134	6	43757896	-0.0341901	0.00190975	1.1e-71	403943	rs998584	A	C	0.482733	0.482733	0.000583784	235.952
135	6	127452581	-0.0202674	0.00190382	1.8e-26	403943	rs2800710	C	T	0.51821	0.48179	0.000205111	82.8699
136	6	163740322	-0.0134784	0.00194715	4.4e-12	403943	rs9347737	G	A	0.428295	0.428295	8.89655e-05	35.94
137	7	12247330	-0.0121653	0.00201452	1.6e-09	403943	rs6460894	C	T	0.339247	0.339247	6.63485e-05	26.8026
138	7	17920253	-0.0272272	0.00194811	2.2e-44	403943	rs17138358	C	G	0.398392	0.398392	0.000355353	143.593
139	7	101737327	-0.0109672	0.0019342	1.4e-08	403943	rs201441	G	T	0.580679	0.419321	5.85739e-05	23.6618
140	7	1051664	-0.0204944	0.00192772	2.1e-26	403943	rs10233430	C	T	0.427019	0.427019	0.000205536	83.0415
141	7	50289669	0.01764	0.00203822	4.9e-18	403943	rs55935382	A	C	0.32503	0.32503	0.000136532	55.1585
142	7	134669523	-0.0161895	0.00273371	3.2e-09	403943	rs73151974	T	C	0.144024	0.144024	6.46239e-05	26.1059
143	7	26397239	0.0166573	0.0019113	2.9e-18	403943	rs1534696	A	C	0.540992	0.459008	0.0001378	55.6709
144	7	36179061	-0.0148127	0.00202533	2.6e-13	403943	rs2726111	G	A	0.667447	0.332553	9.74038e-05	39.3492
145	7	36269284	-0.0116029	0.00192757	1.8e-09	403943	rs2098368	T	C	0.54591	0.45409	6.67461e-05	26.9633
146	7	73039406	0.0372262	0.00237772	3e-55	403943	rs35493868	G	C	0.202024	0.202024	0.000446807	180.564
147	7	95011948	0.0294539	0.00474735	5.5e-10	403943	rs183906992	C	T	0.04275	0.04275	7.10031e-05	28.6831
148	7	106962948	0.0170396	0.00227819	7.5e-14	403943	rs77605964	A	G	0.226924	0.226924	0.000101871	41.1541
149	7	150331377	-0.0170378	0.00247025	5.3e-12	403943	rs34940374	A	G	0.182973	0.182973	8.67921e-05	35.062
150	7	6456091	0.0258181	0.00214379	2.1e-33	403943	rs13235365	T	C	0.273616	0.273616	0.000264964	107.058
151	7	72823777	-0.0398667	0.0070049	1.3e-08	403943	rs42125	G	A	0.023208	0.023208	7.20594e-05	29.1098
152	7	109103912	0.0110554	0.00198306	2.5e-08	403943	rs12705595	A	G	0.37337	0.37337	5.71912e-05	23.1032
153	7	130442603	-0.0306539	0.00194176	3.8e-56	403943	rs34518086	C	CT	0.462705	0.462705	0.000467217	188.816
154	7	150540196	-0.016879	0.00203772	1.2e-16	403943	rs7794796	T	C	0.332335	0.332335	0.000126432	51.0777
155	8	9183358	0.0872902	0.00329366	9.1e-155	403943	rs9987289	G	A	0.908737	0.091263	0.00126385	511.165
156	8	19871080	0.170089	0.00964674	1.4e-69	403943	rs75609851	A	G	0.010454	0.010454	0.000598551	241.924
157	8	19906156	-0.0440664	0.00634192	3.7e-12	403943	rs140064750	C	T	0.024546	0.024546	9.29892e-05	37.5657
158	8	19941656	0.0678721	0.00587239	6.7e-31	403943	rs75662196	C	G	0.027941	0.027941	0.000250234	101.105
159	8	95997165	-0.016225	0.00273721	3.1e-09	403943	rs61596977	T	C	0.140363	0.140363	6.35283e-05	25.6633
160	8	105907833	-0.0119226	0.00218189	4.6e-08	403943	rs2290866	T	C	0.253153	0.253153	5.3751e-05	21.7134
161	8	144302570	0.0331985	0.00243942	3.5e-42	403943	rs7817574	C	T	0.185003	0.185003	0.000332355	134.296
162	8	9149612	0.0204692	0.00318925	1.4e-10	403943	rs330089	C	T	0.098081	0.098081	7.41283e-05	29.9457
163	8	19662937	-0.0939759	0.00728238	4.2e-38	403943	rs79153732	T	C	0.017377	0.017377	0.000301595	121.863
164	8	71338185	-0.0150661	0.00193097	6.1e-15	403943	rs10504477	C	T	0.412192	0.412192	0.000109993	44.4357
165	8	103876780	0.0206138	0.00245873	5.1e-17	403943	rs2247355	T	C	0.182679	0.182679	0.00012689	51.2626
166	8	116601894	0.0316197	0.00191959	5.8e-61	403943	rs6469605	T	C	0.568501	0.431499	0.00049052	198.238
167	8	121870611	0.0179724	0.00229437	4.8e-15	403943	rs71571682	T	TAC	0.234919	0.234919	0.000116109	46.9068
168	8	19810787	0.133778	0.00346421	1e-200	403943	rs343	A	C	0.08307	0.08307	0.00272634	1104.29
169	8	19817476	0.12651	0.00669305	1.1e-79	403943	rs308	G	T	0.020639	0.020639	0.00064701	261.523
170	8	72459889	-0.0259912	0.00353253	1.9e-13	403943	rs13269725	G	A	0.078342	0.078342	9.75545e-05	39.4101
171	8	73439070	0.0127918	0.00214104	2.3e-09	403943	rs1431659	G	A	0.728463	0.271537	6.47336e-05	26.1503
172	8	126480367	0.0360061	0.00199228	5.2e-73	403943	rs4871603	T	C	0.653471	0.346529	0.000587149	237.313
173	8	19910292	0.089343	0.00862169	3.7e-25	403943	rs61435086	C	T	0.012312	0.012312	0.000194133	78.4335
174	8	34406540	0.0112399	0.00197917	1.4e-08	403943	rs7826177	C	T	0.635428	0.364572	5.85335e-05	23.6455
175	8	126445055	-0.0440494	0.00442834	2.6e-23	403943	rs72647336	A	G	0.056628	0.056628	0.000207312	83.7591
176	8	144496772	-0.0149745	0.0023285	1.3e-10	403943	rs4875043	C	A	0.216821	0.216821	7.61548e-05	30.7644
177	8	9720946	0.0168525	0.00234262	6.3e-13	403943	rs10108282	A	T	0.205724	0.205724	9.28143e-05	37.495
178	8	19692425	-0.0551041	0.00908791	1.3e-09	403943	rs75032664	G	C	0.012909	0.012909	7.73834e-05	31.2607
179	8	19845612	-0.0776969	0.00795635	1.6e-22	403943	rs142288236	T	C	0.01469	0.01469	0.000174756	70.6034
180	8	19872339	-0.144197	0.00563687	2.5e-144	403943	rs80005209	G	T	0.029614	0.029614	0.00119504	483.305
181	8	126629328	-0.020416	0.00211032	3.9e-22	403943	rs4871624	G	T	0.286726	0.286726	0.000170488	68.879
182	9	107576246	-0.0333565	0.00240571	1e-43	403943	rs2297409	A	G	0.194635	0.194635	0.000348823	140.953
183	9	107721423	0.0159741	0.00192237	9.6e-17	403943	rs1125873	T	A	0.492135	0.492135	0.000127554	51.531
184	9	117129592	0.013468	0.00191042	1.8e-12	403943	rs10119644	A	T	0.493902	0.493902	9.068e-05	36.6327
185	9	16728532	-0.0139757	0.00245569	1.3e-08	403943	rs1411432	C	A	0.186415	0.186415	5.92463e-05	23.9334
186	9	106603816	0.0670758	0.010029	2.3e-11	403943	rs74500135	C	T	0.009847	0.009847	8.7734e-05	35.4425
187	9	28410683	-0.011989	0.00203583	3.9e-09	403943	rs1412234	C	T	0.327133	0.327133	6.32775e-05	25.562
188	9	86552205	0.0152447	0.0023168	4.7e-11	403943	rs7853377	G	A	0.216224	0.216224	7.87705e-05	31.8211
189	9	131562232	-0.0131524	0.00211658	5.2e-10	403943	rs2417125	G	A	0.284014	0.284014	7.03533e-05	28.4206
190	9	136149830	0.0231547	0.00245365	3.8e-21	403943	rs532436	A	G	0.184606	0.184606	0.000161407	65.2093
191	9	136919416	0.0147205	0.00215114	7.7e-12	403943	rs2520096	G	A	0.270192	0.270192	8.54587e-05	34.5232
192	9	19360567	0.0224884	0.00327553	6.6e-12	403943	rs36036416	C	T	0.093353	0.093353	8.56079e-05	34.5835
193	9	92177897	-0.0122524	0.00194377	2.9e-10	403943	rs7036107	G	A	0.51098	0.48902	7.50245e-05	30.3077
194	9	95382297	-0.0161688	0.00251034	1.2e-10	403943	rs12686780	T	C	0.174998	0.174998	7.54873e-05	30.4947
195	9	107661742	-0.0686515	0.00216181	1e-200	403943	rs2740488	C	A	0.265328	0.265328	0.00183741	743.572
196	9	107732530	0.0288034	0.0052496	4.1e-08	403943	rs147772065	C	G	0.034794	0.034794	5.57239e-05	22.5104
197	9	15304782	0.0498241	0.00273951	6.5e-74	403943	rs686030	A	C	0.858823	0.141177	0.000601972	243.308
198	9	107586753	0.0465396	0.00284369	3.4e-60	403943	rs2066714	C	T	0.128622	0.128622	0.000485509	196.212
199	10	17265447	0.0127581	0.00193081	3.9e-11	403943	rs11254464	C	T	0.423107	0.423107	7.94598e-05	32.0996
200	10	33967489	-0.0172909	0.00262706	4.6e-11	403943	rs34045894	A	G	0.15624	0.15624	7.88272e-05	31.8441
201	10	115799477	0.014562	0.00219637	3.4e-11	403943	rs4917675	C	T	0.254595	0.254595	8.04849e-05	32.5138
202	10	33647091	0.0173063	0.0021841	2.3e-15	403943	rs2804894	A	G	0.734831	0.265169	0.000116721	47.1539
203	10	65191645	0.0138679	0.00190752	3.6e-13	403943	rs7924036	T	G	0.503377	0.496623	9.61549e-05	38.8447
204	10	80954251	0.0156949	0.00193455	4.9e-16	403943	rs703966	A	G	0.418881	0.418881	0.000119923	48.4477
205	10	126696496	-0.0116112	0.00191759	1.4e-09	403943	rs1970811	C	T	0.457743	0.457743	6.69285e-05	27.037
206	10	33448764	-0.0233289	0.00409245	1.2e-08	403943	rs11009262	T	G	0.057318	0.057318	5.88132e-05	23.7585
207	10	45978598	0.0287501	0.00223129	5.5e-38	403943	rs11239536	A	T	0.240967	0.240967	0.000302362	122.173
208	10	94839642	0.0191803	0.0019152	1.3e-23	403943	rs2068888	A	G	0.450441	0.450441	0.000182135	73.5851
209	10	95309022	0.0238735	0.00288231	1.2e-16	403943	rs10786114	T	C	0.874851	0.125149	0.000124803	50.4192
210	10	113940329	-0.0360998	0.0021336	3.2e-64	403943	rs2792751	C	T	0.725031	0.274969	0.000519613	210.002
211	10	101891222	0.0107203	0.00194289	3.4e-08	403943	rs12781812	T	G	0.400915	0.400915	5.52058e-05	22.3011
212	10	113977211	-0.0305779	0.00274115	6.8e-29	403943	rs12411732	A	G	0.145572	0.145572	0.000232594	93.9761
213	11	14402930	0.0163406	0.00293002	2.4e-08	403943	rs61884005	G	C	0.121445	0.121445	5.6979e-05	23.0175
214	11	48260700	0.0205942	0.00220494	9.6e-21	403943	rs57512892	T	TAC	0.595593	0.404407	0.000204309	82.5458
215	11	75451281	-0.0349311	0.00261254	9e-41	403943	rs559355	T	A	0.1573	0.1573	0.000323487	130.712
216	11	111421906	0.0295589	0.0048659	1.2e-09	403943	rs117847213	G	A	0.040812	0.040812	6.84066e-05	27.6341
217	11	117095283	0.074037	0.0037879	4.5e-85	403943	rs59781045	T	C	0.068117	0.068117	0.000695896	281.297
218	11	27748493	-0.0218885	0.00235533	1.5e-20	403943	rs17309930	A	C	0.205132	0.205132	0.000156239	63.1213
219	11	64021821	-0.0364373	0.00335268	1.6e-27	403943	rs2302263	T	C	0.088695	0.088695	0.000214627	86.7154
220	11	95320808	-0.0167378	0.00248678	1.7e-11	403943	rs11021232	C	T	0.18096	0.18096	8.30452e-05	33.5481
221	11	116648917	0.10544	0.00279456	1e-200	403943	rs964184	C	G	0.866364	0.133636	0.00257433	1042.56
222	11	116714293	-0.203479	0.0101857	8.7e-89	403943	rs141469619	G	A	0.009879	0.009879	0.000809973	327.446
223	11	118952371	-0.0178217	0.00193829	3.8e-20	403943	rs4614	G	A	0.406222	0.406222	0.00015322	61.9014
224	11	2936952	-0.0262633	0.00329991	1.7e-15	403943	rs16928809	A	G	0.093089	0.093089	0.000116464	47.0501
225	11	47326073	0.0445866	0.00203342	1.4e-106	403943	rs12575456	A	G	0.321829	0.321829	0.000867767	350.831
226	11	62603644	-0.0268923	0.00468314	9.3e-09	403943	rs117762989	T	C	0.043022	0.043022	5.95495e-05	24.0559
227	11	66066993	0.0161709	0.00193852	7.3e-17	403943	rs4930352	T	G	0.494128	0.494128	0.000130731	52.8145
228	11	110012143	-0.0158298	0.00220903	7.7e-13	403943	rs689183	T	G	0.751408	0.248592	9.36146e-05	37.8183
229	11	380315	-0.0315912	0.00506695	4.5e-10	403943	rs117291242	T	C	0.036567	0.036567	7.03191e-05	28.4068
230	11	14561945	0.0392148	0.00574877	9e-12	403943	rs79634051	C	G	0.028177	0.028177	8.42194e-05	34.0225
231	11	30418246	-0.011708	0.00205455	1.2e-08	403943	rs564832	C	T	0.315005	0.315005	5.91562e-05	23.897
232	11	43806646	-0.0113564	0.00198239	1e-08	403943	rs34389751	GT	G	0.364973	0.364973	5.97812e-05	24.1495
233	11	65473798	-0.0185663	0.00209928	9.2e-19	403943	rs10750766	A	C	0.709866	0.290134	0.000141989	57.3635
234	11	76266172	-0.0105204	0.00191315	3.8e-08	403943	rs2155220	T	C	0.437951	0.437951	5.44872e-05	22.0108
235	11	122524951	0.0234498	0.00219817	1.4e-26	403943	rs11218738	A	G	0.249489	0.249489	0.000205929	83.2002
236	11	61592362	-0.0562241	0.00199551	1.2e-174	403943	rs174566	G	A	0.350061	0.350061	0.00143844	581.881
237	12	6731818	0.020513	0.00248318	1.4e-16	403943	rs10774439	A	G	0.814891	0.185109	0.000126945	51.2848
238	12	20470199	0.0283661	0.00240558	4.3e-32	403943	rs11045171	G	A	0.197605	0.197605	0.000255162	103.097
239	12	33715933	0.0115056	0.00201679	1.2e-08	403943	rs7316878	C	T	0.43366	0.43366	6.50242e-05	26.2677
240	12	84017043	0.0114281	0.00198606	8.7e-09	403943	rs2645979	A	G	0.357369	0.357369	5.99869e-05	24.2326
241	12	125083714	-0.0259933	0.00322614	7.8e-16	403943	rs12229011	T	C	0.097467	0.097467	0.00011887	48.0223
242	12	9097523	0.0227709	0.00261356	3e-18	403943	rs11614202	G	A	0.841919	0.158081	0.000138019	55.7594
243	12	20579392	0.0145459	0.00237104	8.5e-10	403943	rs7488780	C	G	0.204263	0.204263	6.87813e-05	27.7855
244	12	26463174	0.0145908	0.00221619	4.6e-11	403943	rs200573817	A	G	0.755213	0.244787	7.87129e-05	31.7979
245	12	57391292	0.0201986	0.00342748	3.8e-09	403943	rs58298943	T	C	0.084318	0.084318	6.29996e-05	25.4497
246	12	57839173	0.0306111	0.00222442	4.4e-43	403943	rs61352607	T	G	0.240851	0.240851	0.00034266	138.462
247	12	111884608	0.0265387	0.00190452	3.9e-44	403943	rs3184504	C	T	0.517322	0.482678	0.000351729	142.128
248	12	125328375	-0.0239168	0.00204761	1.6e-31	403943	rs3924313	A	G	0.322221	0.322221	0.000249849	100.95
249	12	53760162	-0.0184574	0.00264401	2.9e-12	403943	rs58123204	G	A	0.153445	0.153445	8.85073e-05	35.7549
250	12	71106648	-0.0109614	0.00191818	1.1e-08	403943	rs202079372	T	C	0.496313	0.496313	6.00729e-05	24.2674
251	12	110010151	0.0213297	0.00194338	5e-28	403943	rs2111216	G	A	0.593934	0.406066	0.000219449	88.664
252	12	124447407	0.0349928	0.00201845	2.5e-67	403943	rs71445274	T	A	0.336188	0.336188	0.000546531	220.887
253	12	125265201	-0.041665	0.00206455	1.4e-90	403943	rs921919	A	G	0.669162	0.330838	0.000768634	310.721
254	12	123199410	0.0377752	0.00233951	1.2e-58	403943	rs113740515	A	G	0.209452	0.209452	0.000472559	190.976
255	12	7681181	-0.0166218	0.00282868	4.2e-09	403943	rs7305678	G	T	0.86624	0.13376	6.40251e-05	25.864
256	12	56368078	-0.0114694	0.00192933	2.8e-09	403943	rs11171710	A	G	0.44814	0.44814	6.5066e-05	26.2845
257	12	124167271	0.0328171	0.00592877	3.1e-08	403943	rs111363680	T	C	0.031354	0.031354	6.54167e-05	26.4262
258	13	113927208	0.0175151	0.00228914	2e-14	403943	rs9604045	T	G	0.253572	0.253572	0.00011613	46.9151
259	13	109003805	-0.0446978	0.00759758	4e-09	403943	rs150861794	T	C	0.018301	0.018301	7.17886e-05	29.0004
260	13	28604007	-0.0624148	0.00878921	1.2e-12	403943	rs76428106	C	T	0.01297	0.01297	9.97414e-05	40.2937
261	13	41689067	-0.0266417	0.00363105	2.2e-13	403943	rs117230571	G	A	0.076958	0.076958	0.000100839	40.7372
262	13	51201045	0.0171095	0.00293694	5.7e-09	403943	rs549058	T	G	0.120319	0.120319	6.19675e-05	25.0328
263	14	69273090	0.0166703	0.00224786	1.2e-13	403943	rs367677	G	A	0.239995	0.239995	0.000101376	40.9541
264	14	75377352	0.0151048	0.00192712	4.6e-15	403943	rs8014289	G	A	0.562282	0.437718	0.000112307	45.3707
265	14	88605509	-0.020798	0.00352939	3.8e-09	403943	rs17124112	A	C	0.07993	0.07993	6.36215e-05	25.701
266	14	20938251	0.0121791	0.0022157	3.9e-08	403943	rs1760940	C	A	0.24702	0.24702	5.51793e-05	22.2904
267	14	69149814	-0.0232048	0.0041399	2.1e-08	403943	rs4899251	T	C	0.942012	0.057988	5.88275e-05	23.7642
268	14	81647878	-0.0128714	0.0020177	1.8e-10	403943	rs8007841	C	T	0.656767	0.343233	7.46933e-05	30.174
269	14	103241799	0.0140932	0.00195101	5.1e-13	403943	rs7158166	C	T	0.593856	0.406144	9.58099e-05	38.7053
270	14	33175822	0.0109986	0.00197003	2.4e-08	403943	rs1955512	A	G	0.575802	0.424198	5.90944e-05	23.8721
271	14	74250126	0.0198764	0.00216717	4.7e-20	403943	rs13379043	C	T	0.28042	0.28042	0.000159439	64.4141
272	14	105262368	-0.0254741	0.00196826	2.6e-38	403943	rs2498786	G	C	0.615979	0.384021	0.000307007	124.051
273	15	58577163	-0.0479223	0.0023419	4.6e-93	403943	rs10162642	A	G	0.211684	0.211684	0.000766467	309.845
274	15	58722590	-0.118787	0.00234184	1e-200	403943	rs35980001	G	GC	0.786507	0.213493	0.00473864	1923.25
275	15	83511271	0.014345	0.00228637	3.5e-10	403943	rs1270076	G	A	0.776823	0.223177	7.13514e-05	28.8238
276	15	43130406	-0.0150577	0.00247598	1.2e-09	403943	rs147460434	A	AAAAAT	0.817739	0.182261	6.75858e-05	27.3025
277	15	63888495	0.015131	0.00196355	1.3e-14	403943	rs4074448	A	G	0.589254	0.410746	0.000110826	44.7721
278	15	41888918	0.018911	0.0020591	4.2e-20	403943	rs7170463	G	A	0.311432	0.311432	0.00015338	61.966
279	15	43726625	-0.090543	0.00599215	1.4e-51	403943	rs150844304	C	A	0.025907	0.025907	0.000413768	167.207
280	15	58714787	0.0211366	0.0031235	1.3e-11	403943	rs11631178	C	T	0.103811	0.103811	8.31272e-05	33.5813
281	15	74712937	-0.0238891	0.00336295	1.2e-12	403943	rs28362901	A	C	0.088332	0.088332	9.19146e-05	37.1315
282	15	31637569	-0.0154472	0.00253932	1.2e-09	403943	rs28510484	C	G	0.170462	0.170462	6.74828e-05	27.2609
283	15	58671721	-0.10102	0.00207033	1e-200	403943	rs1601934	A	G	0.687495	0.312505	0.00438502	1779.09
284	16	29994922	-0.0153035	0.00189151	5.9e-16	403943	rs3814883	T	C	0.482467	0.482467	0.000116955	47.2483
285	16	56711375	-0.0747244	0.00477284	3e-55	403943	rs4784709	A	T	0.959159	0.040841	0.000437464	176.787
286	16	4677604	-0.0166869	0.00281852	3.2e-09	403943	rs12921195	A	C	0.139503	0.139503	6.6852e-05	27.0061
287	16	28529461	0.010866	0.00194729	2.4e-08	403943	rs201639483	T	TA	0.595687	0.404313	5.68729e-05	22.9746
288	16	56432217	-0.0528133	0.00579493	8e-20	403943	rs112233856	G	A	0.028541	0.028541	0.000154671	62.4878
289	16	67940350	0.0587349	0.00295144	4e-88	403943	rs55781197	G	A	0.115034	0.115034	0.000702385	283.922
290	16	15150505	0.0214263	0.00206787	3.7e-25	403943	rs12928099	A	C	0.29612	0.29612	0.000191377	77.32
291	16	56445194	0.0324769	0.00554864	4.8e-09	403943	rs113966472	A	G	0.032408	0.032408	6.61491e-05	26.7221
292	16	57220016	-0.0220239	0.00190185	5.2e-31	403943	rs7186799	C	A	0.437388	0.437388	0.000238723	96.453
293	16	66997756	-0.0629378	0.00871711	5.2e-13	403943	rs71647892	C	T	0.011842	0.011842	9.27053e-05	37.4509
294	16	81534790	0.037299	0.00205659	1.6e-73	403943	rs2925979	C	T	0.699999	0.300001	0.000584312	236.165
295	16	53818167	-0.0140121	0.00191313	2.4e-13	403943	rs9933509	C	T	0.413899	0.413899	9.52584e-05	38.4824
296	16	56579961	-0.0944291	0.00849948	1.1e-28	403943	rs75152587	T	G	0.012738	0.012738	0.000224272	90.613
297	16	56985139	0.143765	0.00192633	1e-200	403943	rs9989419	G	A	0.605917	0.394083	0.00987045	4026.83
298	16	57235644	-0.0197681	0.00189019	1.3e-25	403943	rs4330777	A	G	0.474907	0.474907	0.000194897	78.7421
299	16	57542242	-0.0417453	0.00540785	1.2e-14	403943	rs140164052	A	G	0.031786	0.031786	0.000107264	43.3328
300	16	85951258	0.0122457	0.00213341	9.5e-09	403943	rs12926854	G	A	0.269909	0.269909	5.91006e-05	23.8745
301	16	88029685	-0.015349	0.00189969	6.5e-16	403943	rs11640494	A	G	0.456655	0.456655	0.000116911	47.2305
302	16	56834254	-0.106795	0.00325908	1e-200	403943	rs79600951	G	C	0.092057	0.092057	0.00190655	771.603
303	16	57052583	0.0482826	0.00697677	4.5e-12	403943	rs116857878	T	C	0.020363	0.020363	9.30076e-05	37.5731
304	17	28682453	-0.0133119	0.00199143	2.3e-11	403943	rs9916613	A	T	0.356493	0.356493	8.13045e-05	32.8449
305	17	40781561	-0.0175318	0.00212461	1.6e-16	403943	rs34138141	T	G	0.280655	0.280655	0.000124106	50.1378
306	17	41809207	-0.164935	0.00609907	4.7e-161	403943	rs145947882	C	A	0.026042	0.026042	0.00137997	558.197
307	17	66823805	-0.0466304	0.00408312	3.3e-30	403943	rs112001035	A	G	0.060492	0.060492	0.000247153	99.8601
308	17	76769605	0.0109209	0.00192614	1.4e-08	403943	rs7218647	A	G	0.559041	0.440959	5.88015e-05	23.7538
309	17	495327	-0.0188553	0.00241089	5.2e-15	403943	rs141062196	A	G	0.194436	0.194436	0.000111371	44.9925
310	17	76391653	0.0296373	0.00191152	3.2e-54	403943	rs4969141	T	C	0.489676	0.489676	0.000438998	177.407
311	17	8059117	-0.0124258	0.00205083	1.4e-09	403943	rs3027167	T	C	0.682038	0.317962	6.69673e-05	27.0526
312	17	17476791	-0.0302694	0.00400552	4.1e-14	403943	rs9904004	G	A	0.060744	0.060744	0.00010455	42.2365
313	17	37817482	0.0278808	0.002156	3e-38	403943	rs2271308	C	T	0.733051	0.266949	0.000304231	122.929
314	17	38505824	-0.0162577	0.00217179	7.1e-14	403943	rs2586116	G	C	0.259435	0.259435	0.000101564	41.03
315	17	53382829	0.0128326	0.00213876	2e-09	403943	rs3794752	C	T	0.280634	0.280634	6.6489e-05	26.8594
316	17	7438834	0.01845	0.00202095	6.9e-20	403943	rs8081548	A	T	0.658521	0.341479	0.000153093	61.8502
317	17	66465744	0.0134187	0.00236186	1.3e-08	403943	rs35566853	C	CT	0.783232	0.216768	6.11416e-05	24.6991
318	18	104473	0.015477	0.00268496	8.2e-09	403943	rs56017932	C	G	0.20048	0.20048	7.67899e-05	31.021
319	18	58027496	0.0280646	0.00510538	3.9e-08	403943	rs73455693	A	G	0.037231	0.037231	5.64644e-05	22.8096
320	18	21127910	0.0162767	0.00190927	1.5e-17	403943	rs2435307	T	C	0.48634	0.48634	0.000132367	53.4754
321	18	47109955	0.290966	0.00830188	1e-200	403943	rs77960347	G	A	0.013349	0.013349	0.00223011	902.847
322	18	47171888	0.0839587	0.0025068	1e-200	403943	rs8086351	G	C	0.824212	0.175788	0.00204263	826.791
323	18	57739072	-0.0229777	0.00215861	1.8e-26	403943	rs11664369	T	C	0.267061	0.267061	0.000206691	83.5082
324	18	19678537	-0.0143608	0.0022075	7.7e-11	403943	rs983663	G	A	0.251682	0.251682	7.76829e-05	31.3818
325	18	46781014	0.0453058	0.00656295	5.1e-12	403943	rs150237291	C	T	0.021799	0.021799	8.75391e-05	35.3637
326	18	29797958	0.0108517	0.00191658	1.5e-08	403943	rs680321	C	T	0.456556	0.456556	5.84352e-05	23.6057
327	18	47429022	0.0300361	0.00280916	1.1e-26	403943	rs2298624	T	C	0.132532	0.132532	0.000207439	83.8107
328	19	7220745	-0.0139042	0.00192656	5.3e-13	403943	rs4804101	T	G	0.438994	0.438994	9.52244e-05	38.4687
329	19	11348521	-0.0546353	0.00362928	3.2e-51	403943	rs3745683	A	G	0.074638	0.074638	0.000412333	166.627
330	19	45411941	-0.0756554	0.00263871	8.71e-181	403943	rs429358	C	T	0.154325	0.154325	0.001494	604.389
331	19	52343496	-0.0159539	0.00210812	3.8e-14	403943	rs12462109	T	C	0.287067	0.287067	0.000104183	42.0881
332	19	54800500	0.0417949	0.00228709	1.3e-74	403943	rs367070	G	A	0.225571	0.225571	0.000610297	246.675
333	19	7962429	0.0127257	0.00211531	1.8e-09	403943	rs554146	C	A	0.704992	0.295008	6.73614e-05	27.2119
334	19	8424060	0.0457487	0.00411744	1.1e-28	403943	rs62117487	G	A	0.057038	0.057038	0.000225137	90.9624
335	19	8429323	0.206178	0.0069176	3.4e-195	403943	rs116843064	A	G	0.019327	0.019327	0.0016114	651.961
336	19	33891013	-0.0236953	0.0021125	3.4e-29	403943	rs62102718	T	A	0.286413	0.286413	0.000229506	92.7282
337	19	45444742	0.0400846	0.00199508	8.7e-90	403943	rs4803773	G	A	0.498722	0.498722	0.000803382	324.78
338	19	18614935	0.0141902	0.00242811	5.1e-09	403943	rs7251640	C	T	0.194019	0.194019	6.29761e-05	25.4403
339	19	45251156	0.0120831	0.00195448	6.3e-10	403943	rs2965169	C	A	0.388738	0.388738	6.93859e-05	28.0297
340	19	45423944	0.0809615	0.0066916	1.1e-33	403943	rs144311893	T	C	0.022086	0.022086	0.000283142	114.405
341	20	17596155	-0.0217809	0.00263979	1.6e-16	403943	rs1132274	A	C	0.154029	0.154029	0.000123634	49.9472
342	20	46340974	0.0259271	0.0023605	4.6e-28	403943	rs6018652	A	G	0.792888	0.207112	0.000220778	89.2008
343	20	55836040	0.0159783	0.0021911	3e-13	403943	rs6123685	A	G	0.254745	0.254745	9.69397e-05	39.1617
344	20	571467	-0.05557	0.0078389	1.4e-12	403943	rs144033177	C	A	0.015822	0.015822	9.61714e-05	38.8513
345	20	43008981	-0.0934689	0.00575879	3.1e-59	403943	rs150224153	T	C	0.029665	0.029665	0.000502956	203.267
346	20	44801556	0.0452639	0.00821382	3.6e-08	403943	rs77767539	A	G	0.014299	0.014299	5.77544e-05	23.3307
347	20	45602037	0.0133124	0.00218121	1e-09	403943	rs6066148	C	G	0.259964	0.259964	6.81881e-05	27.5459
348	20	30143278	0.0146541	0.00255516	9.7e-09	403943	rs6059958	T	C	0.170742	0.170742	6.08105e-05	24.5653
349	20	33212055	-0.0161106	0.00193468	8.3e-17	403943	rs6142206	A	G	0.42072	0.42072	0.000126513	51.1102
350	20	44551855	-0.0609299	0.00239207	4.1e-143	403943	rs6073958	C	T	0.198804	0.198804	0.00118265	478.285
351	20	21910266	-0.0128	0.00192763	3.1e-11	403943	rs6075860	A	G	0.56549	0.43451	8.05146e-05	32.5258
352	20	57459868	-0.0434476	0.00626364	4e-12	403943	rs76602912	C	T	0.023789	0.023789	8.76761e-05	35.4191
353	21	46571889	-0.0105618	0.00193239	4.6e-08	403943	rs407133	C	G	0.558791	0.441209	5.50047e-05	22.2199
354	21	46271452	-0.0177425	0.00191993	2.4e-20	403943	rs235314	T	C	0.532212	0.467788	0.000156745	63.3256
355	21	16411667	-0.01272	0.00218963	6.3e-09	403943	rs7281183	A	G	0.737142	0.262858	6.27013e-05	25.3292
356	21	46898174	-0.0155836	0.00235595	3.7e-11	403943	rs2236464	C	T	0.212102	0.212102	8.11672e-05	32.7894
357	21	43718792	0.0108813	0.00194098	2.1e-08	403943	rs3746915	G	A	0.580939	0.419061	5.765e-05	23.2885
358	22	21925017	-0.0328881	0.00244058	2.2e-41	403943	rs2256609	G	A	0.189238	0.189238	0.000331902	134.113
359	22	30900128	0.0147253	0.00268902	4.3e-08	403943	rs11704977	T	C	0.149996	0.149996	5.52916e-05	22.3358
360	22	38572526	0.0205993	0.00192854	1.2e-26	403943	rs133015	G	C	0.440063	0.440063	0.000209117	84.4885
361	22	38954703	-0.0163821	0.00199965	2.6e-16	403943	rs9622830	G	C	0.354212	0.354212	0.000122779	49.6014
362	22	29970989	-0.0143462	0.00226779	2.5e-10	403943	rs460428	C	T	0.230673	0.230673	7.30485e-05	29.5095

## Sheet: Supplementary tables6_APO A-1sn
chr	pos	beta	se	pval	samplesize	SNP	effect_allele	other_allele	eaf	maf	R2	Fvalue
1	40035928	-0.0422764	0.00246498	6.2e-66	393193	rs3768321	T	G	0.196773	0.196773	0.000564976	222.269
1	42407229	0.0125868	0.00223611	1.8e-08	393193	rs4660586	T	C	0.73925	0.26075	6.11e-05	24.0163
1	109817590	0.0442974	0.00235869	1.1e-78	393193	rs12740374	T	G	0.220913	0.220913	0.000675451	265.761
1	110267651	-0.0148797	0.00229453	8.9e-11	393193	rs12045101	T	C	0.240915	0.240915	8.1e-05	31.8428
1	178513895	-0.0153188	0.00196392	6.2e-15	393193	rs10798615	G	T	0.533322	0.466678	0.000116812	45.9347
1	55491851	0.015199	0.00261841	6.4e-09	393193	rs199717562	G	A	0.195044	0.195044	7.25e-05	28.5233
1	66110292	0.0150043	0.0020611	3.3e-13	393193	rs57274629	G	A	0.35757	0.35757	0.00010343	40.6721
1	93836218	0.0245539	0.00252916	2.8e-22	393193	rs698927	C	A	0.183778	0.183778	0.000180873	71.1303
1	110232983	0.035674	0.00219152	1.4e-59	393193	rs140584594	G	A	0.729711	0.270289	0.000502011	197.485
1	220970028	0.0291285	0.00213949	3.3e-42	393193	rs2642438	G	A	0.702624	0.297376	0.000354564	139.461
1	234853268	0.0190421	0.00196414	3.2e-22	393193	rs557933	C	A	0.520257	0.479743	0.000181003	71.1817
1	243740445	-0.0161075	0.0029005	2.8e-08	393193	rs72761606	C	T	0.131378	0.131378	5.92e-05	23.2846
1	23832103	-0.0121341	0.00222468	4.9e-08	393193	rs2999141	C	A	0.275749	0.275749	5.88e-05	23.1248
1	63139730	0.0426112	0.00205353	1.2e-95	393193	rs1168124	T	C	0.65073	0.34927	0.000825353	324.789
1	154589965	0.0170728	0.00195828	2.8e-18	393193	rs9426827	C	T	0.478096	0.478096	0.000145461	57.2021
1	205677148	0.0148472	0.00199494	9.9e-14	393193	rs3747973	G	A	0.592553	0.407447	0.000106443	41.8569
1	935222	-0.0131486	0.00199824	4.7e-11	393193	rs2298214	A	C	0.577488	0.422512	8.44e-05	33.175
1	20917108	-0.0182717	0.0020755	1.3e-18	393193	rs472629	A	G	0.333138	0.333138	0.000148337	58.3332
1	145630111	0.0496761	0.00867089	1e-08	393193	rs75246752	C	G	0.012875	0.012875	6.27e-05	24.6647
1	161610734	-0.012735	0.00204183	4.5e-10	393193	rs1771591	A	G	0.487444	0.487444	8.1e-05	31.8664
1	182154990	-0.015348	0.00207699	1.5e-13	393193	rs61805076	C	T	0.333426	0.333426	0.000104708	41.1747
1	219679967	-0.0119199	0.00197231	1.5e-09	393193	rs12044156	C	G	0.563837	0.436163	6.99e-05	27.4797
1	230297659	0.0534464	0.00201161	1.5e-155	393193	rs2281719	T	C	0.612469	0.387531	0.00135599	533.888
1	23788994	0.0203915	0.00296088	5.7e-12	393193	rs10917383	G	A	0.875246	0.124754	9.08e-05	35.7072
1	27092322	-0.0393293	0.00355947	2.2e-28	393193	rs34397747	C	T	0.084314	0.084314	0.000238841	93.9325
1	150940625	0.0343761	0.00236534	7.5e-48	393193	rs267738	G	T	0.219299	0.219299	0.000404636	159.164
1	183077896	0.0125396	0.00196775	1.9e-10	393193	rs10752898	C	T	0.55762	0.44238	7.76e-05	30.5048
1	224427133	-0.0297678	0.00523466	1.3e-08	393193	rs76962725	A	G	0.037263	0.037263	6.36e-05	25
2	48755477	-0.0108289	0.00197527	4.2e-08	393193	rs62135193	T	C	0.541376	0.458624	5.82e-05	22.8972
2	136407479	0.0185954	0.00223649	9.2e-17	393193	rs1446585	G	A	0.244189	0.244189	0.000127638	50.1926
2	203477868	-0.0154139	0.00214215	6.2e-13	393193	rs72926946	A	C	0.296458	0.296458	9.91e-05	38.9722
2	30478453	-0.0112615	0.00195989	9.1e-09	393193	rs2362541	G	T	0.507575	0.492425	6.34e-05	24.9284
2	48962291	-0.0181882	0.00230557	3.1e-15	393193	rs17326656	T	G	0.238733	0.238733	0.000120243	47.2841
2	66709468	0.0111578	0.00197677	1.7e-08	393193	rs6705285	T	G	0.609051	0.390949	5.93e-05	23.3126
2	227099180	-0.0338732	0.00204772	1.8e-61	393193	rs2943645	T	C	0.646764	0.353236	0.000524268	206.246
2	238699970	-0.0132874	0.00235794	1.7e-08	393193	rs10170658	T	G	0.222908	0.222908	6.12e-05	24.0513
2	242237902	0.0170163	0.00204114	7.6e-17	393193	rs59104589	T	C	0.358199	0.358199	0.000133133	52.3536
2	188323311	0.012042	0.00215213	2.2e-08	393193	rs12987470	T	A	0.294649	0.294649	6.03e-05	23.701
2	211540507	-0.0256666	0.00210473	3.3e-34	393193	rs1047891	A	C	0.315663	0.315663	0.000284617	111.941
2	3639909	-0.0240101	0.00257281	1e-20	393193	rs13402475	G	C	0.815145	0.184855	0.000173734	68.3224
2	20363666	-0.0217004	0.00196743	2.7e-28	393193	rs35135293	T	C	0.518821	0.481179	0.00023512	92.4688
2	27730940	-0.0258112	0.00200095	4.5e-38	393193	rs1260326	C	T	0.604673	0.395327	0.00031851	125.275
2	85543222	0.0140463	0.00198176	1.4e-12	393193	rs4599108	T	C	0.487598	0.487598	9.86e-05	38.768
2	100796182	0.0141328	0.00230186	8.3e-10	393193	rs11691486	C	T	0.240048	0.240048	7.29e-05	28.6554
2	111710863	-0.0115424	0.00198701	6.3e-09	393193	rs13024140	C	G	0.415283	0.415283	6.47e-05	25.4416
2	242793	0.0140502	0.00222524	2.7e-10	393193	rs62114506	C	G	0.262092	0.262092	7.64e-05	30.0253
2	21231524	0.0600946	0.00242305	8.71e-136	393193	rs676210	A	G	0.205092	0.205092	0.00117752	463.534
2	31989359	0.0312935	0.00512275	1e-09	393193	rs113017476	A	G	0.038656	0.038656	7.28e-05	28.62
2	65276736	0.01211	0.00201943	2e-09	393193	rs2540951	G	A	0.376251	0.376251	6.88e-05	27.0669
2	128611134	-0.0132464	0.00212982	5e-10	393193	rs113011842	C	T	0.305787	0.305787	7.45e-05	29.2936
2	165518799	0.0316195	0.00301917	1.2e-25	393193	rs75265117	G	C	0.11993	0.11993	0.00021105	83.0004
2	219699999	-0.0662337	0.00504914	2.6e-39	393193	rs78058190	A	G	0.050441	0.050441	0.000420236	165.303
3	52532118	-0.0195454	0.00242685	8e-16	393193	rs13326165	G	A	0.795376	0.204624	0.000124351	48.8996
3	70936712	0.0123581	0.00212826	6.4e-09	393193	rs1852922	A	G	0.69011	0.30989	6.53e-05	25.6857
3	108865293	0.0164708	0.00198166	9.4e-17	393193	rs73216701	G	A	0.429931	0.429931	0.00013298	52.2934
3	152062241	0.0148346	0.00213401	3.6e-12	393193	rs13059175	T	C	0.299999	0.299999	9.24e-05	36.3449
3	156795414	0.0174889	0.00202187	5.2e-18	393193	rs9817452	T	G	0.387699	0.387699	0.000145216	57.1059
3	196094062	0.0137647	0.00227431	1.4e-09	393193	rs4916426	G	GA	0.744652	0.255348	7.21e-05	28.3325
3	12316339	0.0149974	0.00220729	1.1e-11	393193	rs2972166	A	G	0.274658	0.274658	8.96e-05	35.2403
3	39214256	0.0149357	0.00247368	1.6e-09	393193	rs4676609	T	C	0.196448	0.196448	7.04e-05	27.6934
3	50041313	0.0204373	0.00196501	2.5e-25	393193	rs6765484	T	C	0.472703	0.472703	0.000208219	81.887
3	71756272	0.0192616	0.00298016	1e-10	393193	rs17008972	A	G	0.124198	0.124198	8.07e-05	31.7376
3	119529113	-0.0367324	0.00398002	2.7e-20	393193	rs3732356	T	G	0.93378	0.06622	0.000166864	65.6203
3	123051019	-0.0133464	0.00227583	4.5e-09	393193	rs34642857	C	T	0.250631	0.250631	6.69e-05	26.31
3	141114293	-0.0126887	0.00206633	8.2e-10	393193	rs6807935	G	A	0.343276	0.343276	7.26e-05	28.5447
3	154088411	-0.0188503	0.00271238	3.7e-12	393193	rs1086056	G	T	0.844669	0.155331	9.32e-05	36.6653
3	185828465	-0.0184412	0.00253065	3.2e-13	393193	rs73052033	C	T	0.185091	0.185091	0.000102589	40.3414
3	15702641	0.0128955	0.00198642	8.5e-11	393193	rs6772763	C	T	0.565136	0.434864	8.17e-05	32.1404
3	36892717	0.0110807	0.00202443	4.4e-08	393193	rs4441609	C	T	0.625576	0.374424	5.75e-05	22.6171
3	135880410	0.0316374	0.00249696	8.6e-37	393193	rs9647335	T	A	0.191878	0.191878	0.000310409	122.088
3	185883562	0.0125215	0.00226712	3.3e-08	393193	rs1400362	C	T	0.741488	0.258512	6.01e-05	23.6351
4	55521017	0.0114396	0.00196234	5.6e-09	393193	rs2159935	A	G	0.490312	0.490312	6.54e-05	25.7194
4	87976387	-0.0183462	0.00246586	1e-13	393193	rs10489044	G	A	0.199084	0.199084	0.000107336	42.2081
4	110766064	-0.057089	0.00700743	3.7e-16	393193	rs148827772	G	A	0.022589	0.022589	0.000143916	56.5946
4	39700173	0.0155609	0.00196562	2.4e-15	393193	rs1055582	T	C	0.505137	0.494863	0.000121058	47.6047
4	69536842	0.0213232	0.00217451	1.1e-22	393193	rs1580083	T	A	0.393211	0.393211	0.000216969	85.3289
4	154208278	-0.0153324	0.0028013	4.4e-08	393193	rs72729623	T	C	0.143413	0.143413	5.78e-05	22.7111
4	3443931	-0.01333	0.00203151	5.3e-11	393193	rs13108218	G	A	0.614914	0.385086	8.42e-05	33.0904
4	26066863	-0.0222015	0.0026563	6.4e-17	393193	rs6448429	T	C	0.166112	0.166112	0.000136554	53.699
4	57944852	-0.0120937	0.00201713	2e-09	393193	rs34999031	A	AT	0.426365	0.426365	7.15e-05	28.132
4	69343287	0.0230909	0.00228117	4.4e-24	393193	rs976002	G	A	0.24529	0.24529	0.000197411	77.6356
4	24626903	-0.0132838	0.00201044	3.9e-11	393193	rs1395221	T	G	0.397633	0.397633	8.45e-05	33.2398
4	92599431	0.0378245	0.00674912	2.1e-08	393193	rs28824216	T	C	0.021793	0.021793	6.1e-05	23.9858
4	100256984	0.0149273	0.00195991	2.6e-14	393193	rs1789896	A	G	0.513472	0.486528	0.000111331	43.7793
4	103188709	-0.071753	0.00372931	1.7e-82	393193	rs13107325	T	C	0.074994	0.074994	0.000714301	281.057
4	177959511	0.0176607	0.00254251	3.8e-12	393193	rs10023962	G	T	0.816753	0.183247	9.34e-05	36.7128
5	53405314	-0.0283109	0.00415365	9.4e-12	393193	rs116006942	A	G	0.060786	0.060786	9.15e-05	35.9873
5	158622532	0.0137251	0.00227815	1.7e-09	393193	rs55801554	A	C	0.247289	0.247289	7.01e-05	27.5758
5	180416174	-0.0671387	0.00865796	8.9e-15	393193	rs138354839	A	C	0.015103	0.015103	0.0001341	52.7341
5	127350549	0.0220635	0.00228295	4.3e-22	393193	rs3749748	T	C	0.247259	0.247259	0.000181208	71.2621
5	39546706	-0.0127352	0.00196898	9.9e-11	393193	rs7700617	A	C	0.497345	0.497345	8.11e-05	31.8866
5	55857025	0.0223154	0.00250419	5e-19	393193	rs11429307	G	GT	0.808887	0.191113	0.000153963	60.5463
5	72888280	0.0128434	0.00217845	3.7e-09	393193	rs2544654	T	G	0.715237	0.284763	6.72e-05	26.4214
5	111246489	0.0116627	0.00209933	2.8e-08	393193	rs1540687	T	A	0.674487	0.325513	5.97e-05	23.4855
5	153360230	-0.0160285	0.00203382	3.2e-15	393193	rs286965	C	T	0.632207	0.367793	0.000119475	46.9823
5	158003020	-0.0173619	0.00232896	9e-14	393193	rs2963468	G	A	0.235288	0.235288	0.000108473	42.6553
5	43815578	-0.0214152	0.00369565	6.8e-09	393193	rs62369502	C	T	0.076477	0.076477	6.48e-05	25.4733
5	108656635	0.0110691	0.00200091	3.2e-08	393193	rs1862205	A	G	0.404644	0.404644	5.9e-05	23.2131
5	131121165	-0.0291118	0.00525498	3e-08	393193	rs188502504	C	T	0.036433	0.036433	5.95e-05	23.3978
5	134444982	-0.0170773	0.0020013	1.4e-17	393193	rs254559	A	C	0.40484	0.40484	0.000140535	55.265
5	176541370	0.0184158	0.00309396	2.6e-09	393193	rs351862	T	C	0.114501	0.114501	6.88e-05	27.0422
5	180225919	-0.0147906	0.00254902	6.5e-09	393193	rs62405458	T	C	0.18267	0.18267	6.53e-05	25.6861
6	116317092	0.0179824	0.00199898	2.3e-19	393193	rs3798233	C	A	0.402016	0.402016	0.000155474	61.1405
6	117236853	-0.0142625	0.00211146	1.4e-11	393193	rs1406982	A	T	0.313873	0.313873	8.76e-05	34.4526
6	32374595	-0.0344264	0.00261038	1e-39	393193	rs2395158	G	A	0.16935	0.16935	0.000333439	131.149
6	42915021	0.0268788	0.00196789	1.8e-42	393193	rs9471972	A	G	0.53516	0.46484	0.000359449	141.383
6	139842576	0.0154632	0.00205027	4.6e-14	393193	rs4052908	AATT	A	0.635826	0.364174	0.000110733	43.5439
6	43761091	0.0159362	0.00276835	8.6e-09	393193	rs78807370	A	G	0.14785	0.14785	6.4e-05	25.1633
6	127454893	-0.0360896	0.00459848	4.2e-15	393193	rs72959041	A	G	0.049126	0.049126	0.000121683	47.8503
6	153433701	-0.0118925	0.00200039	2.8e-09	393193	rs6557267	T	C	0.403524	0.403524	6.81e-05	26.7714
6	161008646	-0.037348	0.00319457	1.4e-31	393193	rs41272086	A	G	0.105579	0.105579	0.000263442	103.61
6	163740322	-0.0111198	0.00200525	2.9e-08	393193	rs9347737	G	A	0.428349	0.428349	6.06e-05	23.8113
6	32505869	0.0234027	0.00245486	1.5e-21	393193	rs59894631	C	A	0.666597	0.333403	0.000243442	95.7424
6	34190104	-0.0391467	0.00409914	1.3e-21	393193	rs75104038	A	G	0.06109	0.06109	0.000175798	69.1344
6	34577257	-0.0400977	0.00338901	2.7e-32	393193	rs11754773	G	A	0.093405	0.093405	0.000272303	107.096
7	1081562	-0.0190331	0.00199937	1.7e-21	393193	rs10271082	C	G	0.407793	0.407793	0.00017497	68.8085
7	25827967	-0.0367073	0.0051179	7.4e-13	393193	rs76456334	C	T	0.039627	0.039627	0.000102557	40.3287
7	44790807	-0.0160846	0.00292874	4e-08	393193	rs55812947	C	T	0.129001	0.129001	5.81e-05	22.8607
7	150558515	0.0124013	0.00208426	2.7e-09	393193	rs4725969	T	C	0.339656	0.339656	6.9e-05	27.1274
7	100698648	0.0121553	0.00196433	6.1e-10	393193	rs55710224	A	G	0.498535	0.498535	7.39e-05	29.0491
7	36178753	-0.0138549	0.00196994	2e-12	393193	rs2726112	G	A	0.453816	0.453816	9.52e-05	37.4197
7	130442603	-0.0248328	0.00199919	2e-35	393193	rs34518086	C	CT	0.462783	0.462783	0.000306626	120.599
7	50271064	0.0169225	0.00210261	8.4e-16	393193	rs34767118	G	A	0.325924	0.325924	0.00012583	49.4815
7	94974185	0.029944	0.00538771	2.7e-08	393193	rs17883513	G	A	0.034361	0.034361	5.95e-05	23.397
7	106957161	0.0197365	0.0023555	5.3e-17	393193	rs150483923	A	C	0.225932	0.225932	0.000136247	53.5784
7	135194613	-0.0146086	0.00242641	1.7e-09	393193	rs3828960	G	A	0.206522	0.206522	6.99e-05	27.5031
7	150542711	-0.0157606	0.00209756	5.7e-14	393193	rs6977416	A	G	0.334458	0.334458	0.000110584	43.4855
7	6451080	0.0284306	0.0022991	4e-35	393193	rs35745599	T	C	0.238631	0.238631	0.000293714	115.519
7	17920253	-0.0261653	0.00200552	6.6e-39	393193	rs17138358	C	G	0.398512	0.398512	0.000328208	129.091
8	19979846	-0.0367572	0.005252	2.6e-12	393193	rs112928559	T	C	0.039869	0.039869	0.000103438	40.6752
8	121887377	-0.0178019	0.00196944	1.6e-19	393193	rs36024006	A	G	0.451989	0.451989	0.000156993	61.7379
8	126482930	0.0142698	0.00210544	1.2e-11	393193	rs71303482	G	A	0.68397	0.31603	8.8e-05	34.6157
8	144496772	-0.0151546	0.00240369	2.9e-10	393193	rs4875043	C	A	0.216842	0.216842	7.8e-05	30.6725
8	19819439	0.0827185	0.00214788	1e-200	393193	rs326	G	A	0.293968	0.293968	0.00284027	1119.95
8	126630963	0.0135838	0.00229809	3.4e-09	393193	rs71517905	ACAC	A	0.743476	0.256524	7.04e-05	27.6759
8	9151688	0.0212458	0.00330763	1.3e-10	393193	rs49675	A	G	0.09805	0.09805	7.98e-05	31.3938
8	71338185	-0.0121174	0.00199318	1.2e-09	393193	rs10504477	C	T	0.412293	0.412293	7.12e-05	27.9802
8	72399623	-0.0207809	0.0037859	4e-08	393193	rs36096231	T	C	0.072481	0.072481	5.81e-05	22.8315
8	95997165	-0.0155338	0.00282539	3.8e-08	393193	rs61596977	T	C	0.140376	0.140376	5.82e-05	22.899
8	103876780	0.0177172	0.00253838	3e-12	393193	rs2247355	T	C	0.182653	0.182653	9.37e-05	36.8551
8	116601894	0.0349728	0.00198158	1e-69	393193	rs6469605	T	C	0.568386	0.431614	0.000600108	236.099
8	144302570	0.0362105	0.002519	7.4e-47	393193	rs7817574	C	T	0.184902	0.184902	0.000395231	155.463
8	9183358	0.0852351	0.00339983	1e-138	393193	rs9987289	G	A	0.908733	0.091267	0.00120508	474.4
8	19750044	-0.0805948	0.00478788	1.4e-63	393193	rs59347135	G	C	0.046207	0.046207	0.00057254	225.247
8	20056640	0.0567003	0.00803613	1.7e-12	393193	rs117853493	A	G	0.015074	0.015074	9.55e-05	37.5386
9	107721423	0.0122955	0.00197818	5.1e-10	393193	rs1125873	T	A	0.492029	0.492029	7.56e-05	29.7159
9	136149830	0.0304626	0.00252555	1.7e-33	393193	rs532436	A	G	0.184527	0.184527	0.000279276	109.839
9	136919416	0.0140397	0.00221413	2.3e-10	393193	rs2520096	G	A	0.270128	0.270128	7.77e-05	30.5632
9	15304782	0.056386	0.00281822	4.7e-89	393193	rs686030	A	C	0.858646	0.141354	0.000771782	303.692
9	92177897	-0.0112609	0.00200049	1.8e-08	393193	rs7036107	G	A	0.511088	0.488912	6.34e-05	24.9192
9	107586753	0.054303	0.00292716	7.9e-77	393193	rs2066714	C	T	0.128552	0.128552	0.00066069	259.949
9	107661742	-0.0804019	0.00222407	1e-200	393193	rs2740488	C	A	0.265536	0.265536	0.00252149	993.932
9	107576246	-0.0366326	0.00247546	1.5e-49	393193	rs2297409	A	G	0.194714	0.194714	0.000420836	165.539
9	117134945	0.0145998	0.00197016	1.3e-13	393193	rs7032795	C	T	0.493507	0.493507	0.000106559	41.9025
9	106603816	0.073606	0.0103329	1.1e-12	393193	rs74500135	C	T	0.009827	0.009827	0.000105436	41.4608
9	107732530	0.0314363	0.00540463	6e-09	393193	rs147772065	C	G	0.034764	0.034764	6.63e-05	26.0789
10	33647091	0.0162537	0.00224777	4.8e-13	393193	rs2804894	A	G	0.734838	0.265162	0.000102953	40.4842
10	65104500	0.0153997	0.00200475	1.6e-14	393193	rs7896518	G	A	0.428011	0.428011	0.000116117	45.6616
10	126696496	-0.0116143	0.00197362	4e-09	393193	rs1970811	C	T	0.457761	0.457761	6.7e-05	26.3317
10	80941936	0.0158209	0.00199475	2.2e-15	393193	rs3915932	C	G	0.414974	0.414974	0.000121531	47.7909
10	113934384	-0.0374903	0.00219505	2.1e-65	393193	rs2803619	C	G	0.724683	0.275317	0.000560853	220.646
10	5257647	-0.0246389	0.00272053	1.3e-19	393193	rs75406471	A	G	0.154253	0.154253	0.000158397	62.2901
10	94839642	0.0134211	0.00197105	9.8e-12	393193	rs2068888	A	G	0.450403	0.450403	8.92e-05	35.0666
10	113978097	-0.0312837	0.00277987	2.2e-29	393193	rs2419605	G	A	0.147796	0.147796	0.000246532	96.9579
10	122857596	-0.025599	0.00344877	1.1e-13	393193	rs2245095	T	C	0.088862	0.088862	0.000106115	41.7278
10	33967489	-0.0147562	0.00270319	4.8e-08	393193	rs34045894	A	G	0.156314	0.156314	5.74e-05	22.5832
10	45952745	0.0340679	0.00229726	9.4e-50	393193	rs3802548	A	T	0.240427	0.240427	0.00042391	166.748
10	101924418	0.022096	0.00196056	1.8e-29	393193	rs10883451	C	T	0.496282	0.496282	0.000244103	96.0026
11	27744859	-0.0197428	0.00242496	3.9e-16	393193	rs12273363	C	T	0.205682	0.205682	0.000127362	50.0838
11	116710968	-0.0849696	0.00218306	1e-200	393193	rs613808	G	A	0.715399	0.284601	0.00293996	1159.38
11	47380340	0.0156042	0.00197254	2.6e-15	393193	rs3740688	T	G	0.544632	0.455368	0.000120775	47.4936
11	66066993	0.0167274	0.00199616	5.3e-17	393193	rs4930352	T	G	0.494116	0.494116	0.000139884	55.0087
11	95320808	-0.0164557	0.00256026	1.3e-10	393193	rs11021232	C	T	0.181005	0.181005	8.03e-05	31.5699
11	116385354	0.0270189	0.00330241	2.8e-16	393193	rs7952521	A	G	0.105535	0.105535	0.000137824	54.1987
11	116648776	0.0682915	0.00475519	9e-47	393193	rs78296522	A	C	0.045117	0.045117	0.00040184	158.064
11	408174	-0.0305721	0.00527087	6.6e-09	393193	rs117739035	T	G	0.035802	0.035802	6.45e-05	25.3738
11	14029854	0.0116908	0.00196745	2.8e-09	393193	rs1919309	C	T	0.508795	0.491205	6.83e-05	26.8632
11	47360412	0.0346097	0.00205762	1.7e-63	393193	rs2269434	C	T	0.345387	0.345387	0.000541647	213.086
11	61592362	-0.0349039	0.00205457	1e-64	393193	rs174566	G	A	0.350206	0.350206	0.000554469	218.133
11	75451281	-0.0446168	0.00269005	8.8e-62	393193	rs559355	T	A	0.157349	0.157349	0.000527884	207.669
11	117221862	-0.0569584	0.00458365	1.9e-35	393193	rs141368429	T	C	0.055929	0.055929	0.0003426	134.753
11	122514403	0.0207534	0.00202552	1.2e-24	393193	rs58473820	T	C	0.377992	0.377992	0.000202529	79.6487
11	2942593	0.0293691	0.00340349	6.2e-18	393193	rs1661052	A	G	0.908498	0.091502	0.000143406	56.3938
11	64021821	-0.0285016	0.00345206	1.5e-16	393193	rs2302263	T	C	0.0887	0.0887	0.000131327	51.6433
11	65473798	-0.0147925	0.00216197	7.8e-12	393193	rs10750766	A	C	0.709869	0.290131	9.01e-05	35.4428
11	103870755	-0.0146559	0.00249387	4.2e-09	393193	rs11226108	C	G	0.191516	0.191516	6.65e-05	26.1556
11	118462554	0.0250384	0.00354197	1.6e-12	393193	rs11216920	G	A	0.084072	0.084072	9.66e-05	37.9666
12	7681181	-0.0219163	0.00291351	5.4e-14	393193	rs7305678	G	T	0.866252	0.133748	0.0001113	43.7671
12	20470221	0.0222366	0.00247597	2.7e-19	393193	rs11045172	C	A	0.197912	0.197912	0.000156986	61.7352
12	20597577	0.0140023	0.00224718	4.6e-10	393193	rs4762756	C	T	0.73563	0.26437	7.63e-05	29.9873
12	53770941	-0.01939	0.00271564	9.3e-13	393193	rs10876447	A	G	0.154052	0.154052	9.8e-05	38.5339
12	112072424	-0.0140735	0.00198803	1.5e-12	393193	rs11065987	G	A	0.416331	0.416331	9.63e-05	37.8517
12	123728979	-0.0494599	0.00329566	6.5e-51	393193	rs111694265	C	CAAAACAA	0.901229	0.098771	0.000435513	171.314
12	124383813	0.0190026	0.00215664	1.2e-18	393193	rs11057390	G	T	0.295431	0.295431	0.000150327	59.1159
12	125326153	-0.0318107	0.00242195	2.1e-39	393193	rs7136506	C	T	0.216465	0.216465	0.000343259	135.013
12	109993603	0.021994	0.00196177	3.6e-29	393193	rs11067231	A	C	0.523895	0.476105	0.000241316	94.906
12	124534824	-0.0246972	0.00199753	4.1e-35	393193	rs851132	C	G	0.591786	0.408214	0.000294699	115.907
12	125265201	-0.0371454	0.00212658	2.5e-68	393193	rs921919	A	G	0.669251	0.330749	0.00061084	240.324
12	51290002	-0.0128665	0.00206335	4.5e-10	393193	rs35028188	T	TA	0.611902	0.388098	7.86e-05	30.918
12	57839173	0.0277155	0.00229129	1.1e-33	393193	rs61352607	T	G	0.240776	0.240776	0.00028084	110.455
12	103483094	-0.0143687	0.0019633	2.5e-13	393193	rs10745954	G	A	0.480326	0.480326	0.00010307	40.5304
12	6731818	0.0164484	0.00255731	1.3e-10	393193	rs10774439	A	G	0.814838	0.185162	8.16e-05	32.1025
12	9082581	-0.025331	0.00323925	5.3e-15	393193	rs4883201	G	A	0.102363	0.102363	0.000117918	46.3696
12	71114400	-0.0127358	0.00197331	1.1e-10	393193	rs7304603	C	T	0.537686	0.462314	8.06e-05	31.7093
12	71372390	0.0110061	0.00196411	2.1e-08	393193	rs10748165	T	C	0.504155	0.495845	6.06e-05	23.8142
12	125339990	0.0296946	0.003302	2.4e-19	393193	rs12229372	C	T	0.10329	0.10329	0.000163341	64.2347
13	28604007	-0.0611895	0.00904242	1.3e-11	393193	rs76428106	C	T	0.012974	0.012974	9.59e-05	37.7078
13	30970914	-0.0259089	0.00453367	1.1e-08	393193	rs11452128	C	T	0.050274	0.050274	6.41e-05	25.2058
13	103844270	-0.0517323	0.00891628	6.6e-09	393193	rs35639749	A	AC	0.986849	0.013151	6.95e-05	27.3147
13	103553567	0.0282603	0.00464917	1.2e-09	393193	rs79506257	A	G	0.047786	0.047786	7.27e-05	28.5795
13	49519535	-0.0144459	0.00201768	8.1e-13	393193	rs35580554	A	ATATT	0.60368	0.39632	9.99e-05	39.2662
13	113927208	0.0154221	0.00235515	5.8e-11	393193	rs9604045	T	G	0.253532	0.253532	9e-05	35.4
14	105258437	-0.0322265	0.00202366	4.3e-57	393193	rs2494747	T	G	0.615762	0.384238	0.000491439	193.324
14	81676844	-0.0139977	0.00197925	1.5e-12	393193	rs61980899	C	T	0.537847	0.462153	9.74e-05	38.3031
14	69273090	0.0174735	0.0023124	4.1e-14	393193	rs367677	G	A	0.240005	0.240005	0.000111383	43.7999
14	74250126	0.0217854	0.00222966	1.5e-22	393193	rs13379043	C	T	0.280373	0.280373	0.000191516	75.3167
14	100794818	-0.0146441	0.00198342	1.5e-13	393193	rs7147511	T	C	0.495499	0.495499	0.000107216	42.1609
14	24634825	-0.0146547	0.00260342	1.8e-08	393193	rs12436555	A	G	0.173179	0.173179	6.15e-05	24.1836
14	52581893	0.0146894	0.00260225	1.7e-08	393193	rs111849006	A	G	0.181219	0.181219	6.4e-05	25.1791
14	75261641	-0.0149276	0.0019717	3.7e-14	393193	rs2111705	A	G	0.543888	0.456112	0.000110558	43.4753
15	41888918	0.0161797	0.00211746	2.2e-14	393193	rs7170463	G	A	0.311339	0.311339	0.000112256	44.143
15	43130646	0.0146329	0.00253358	7.7e-09	393193	rs8028785	C	T	0.18254	0.18254	6.39e-05	25.1273
15	43726625	-0.0753334	0.00615615	2e-34	393193	rs150844304	C	A	0.025949	0.025949	0.000286885	112.833
15	58671559	-0.0842338	0.00199576	1e-200	393193	rs1601933	T	C	0.466597	0.466597	0.00353183	1393.61
15	58639710	-0.0491359	0.00300967	6.4e-60	393193	rs12898210	G	T	0.121583	0.121583	0.000515705	202.875
15	58724706	0.108049	0.00384587	1.1e-173	393193	rs11632618	A	G	0.06962	0.06962	0.0015124	595.562
15	58972699	-0.0322411	0.00450448	8.2e-13	393193	rs80236739	G	A	0.049836	0.049836	9.84e-05	38.7113
15	75370012	-0.0128704	0.00219833	4.8e-09	393193	rs34180494	C	A	0.273764	0.273764	6.59e-05	25.9
15	74712937	-0.0246353	0.00345669	1e-12	393193	rs28362901	A	C	0.088368	0.088368	9.78e-05	38.4509
15	59264999	-0.0288859	0.00484793	2.5e-09	393193	rs117399007	T	C	0.043444	0.043444	6.93e-05	27.2694
15	58586129	-0.0780529	0.00268206	3.4e-186	393193	rs1318175	T	C	0.159965	0.159965	0.00163731	644.831
15	91423543	0.0125532	0.0019683	1.8e-10	393193	rs6224	T	G	0.473585	0.473585	7.86e-05	30.896
15	102068658	0.0161057	0.00225649	9.5e-13	393193	rs1037117	A	G	0.254731	0.254731	9.85e-05	38.7285
16	29979064	-0.0111779	0.00202925	3.6e-08	393193	rs71380411	T	C	0.423959	0.423959	6.1e-05	23.997
16	56579961	-0.0797507	0.00879219	1.2e-19	393193	rs75152587	T	G	0.012759	0.012759	0.000160228	63.0104
16	57157206	-0.018423	0.00195245	3.9e-21	393193	rs2305696	T	C	0.486258	0.486258	0.000169575	66.6868
16	57235644	-0.0165422	0.00195706	2.8e-17	393193	rs4330777	A	G	0.475043	0.475043	0.000136481	53.6705
16	88039447	-0.0130768	0.00197499	3.6e-11	393193	rs11641548	C	A	0.43959	0.43959	8.43e-05	33.1304
16	68878721	-0.0298646	0.00372792	1.1e-15	393193	rs74025321	G	A	0.074272	0.074272	0.000122646	48.2291
16	72156666	0.0189094	0.00267946	1.7e-12	393193	rs35909200	G	T	0.157388	0.157388	9.48e-05	37.2932
16	15139594	-0.0124025	0.00197989	3.7e-10	393193	rs34955778	C	T	0.418701	0.418701	7.49e-05	29.4434
16	56711375	-0.0617963	0.00494325	7.4e-36	393193	rs4784709	A	T	0.959184	0.040816	0.000299011	117.604
16	81534790	0.0285287	0.00212908	6.1e-41	393193	rs2925979	C	T	0.69987	0.30013	0.000341917	134.485
16	28139077	0.0166688	0.00227684	2.5e-13	393193	rs33042	A	G	0.246125	0.246125	0.000103108	40.5454
16	56162685	0.0581829	0.0104937	2.9e-08	393193	rs144475339	C	G	0.01056	0.01056	7.07e-05	27.8169
16	56834234	-0.0855866	0.00337218	4.2e-142	393193	rs79984435	A	G	0.092203	0.092203	0.00122624	482.738
16	56985139	0.114993	0.00199407	1e-200	393193	rs9989419	G	A	0.60551	0.39449	0.00631728	2499.69
16	67972194	-0.0570866	0.00310344	1.4e-75	393193	rs200561116	A	AT	0.885895	0.114105	0.000658848	259.224
17	4083923	-0.0118613	0.00212624	2.4e-08	393193	rs12943517	A	G	0.310724	0.310724	6.03e-05	23.6969
17	16851834	-0.0127148	0.00204635	5.2e-10	393193	rs3818716	T	C	0.364549	0.364549	7.49e-05	29.4526
17	41809207	-0.136427	0.00627244	6.9e-105	393193	rs145947882	C	A	0.026076	0.026076	0.000945359	372.058
17	66827491	-0.0223626	0.00236278	2.9e-21	393193	rs7216643	T	C	0.223559	0.223559	0.00017361	68.2738
17	7455707	-0.0155496	0.00217141	8e-13	393193	rs78608249	T	C	0.29008	0.29008	9.96e-05	39.16
17	28661769	-0.0174387	0.00209523	8.6e-17	393193	rs6505176	G	T	0.331623	0.331623	0.000134811	53.0135
17	8107979	-0.0135158	0.00197236	7.3e-12	393193	rs7503353	T	G	0.532015	0.467985	9.1e-05	35.7695
17	37746847	0.0255755	0.00220821	5.1e-31	393193	rs4795386	G	A	0.723594	0.276406	0.00026165	102.905
17	76386406	0.0303341	0.00205373	2.3e-49	393193	rs145773899	C	T	0.543091	0.456909	0.000456662	179.637
17	26695832	-0.0214336	0.00199927	8.1e-27	393193	rs2071379	G	A	0.595245	0.404755	0.000221365	87.0578
17	40781561	-0.0180909	0.00218637	1.3e-16	393193	rs34138141	T	G	0.280674	0.280674	0.000132153	51.9684
17	481604	-0.0152398	0.00254853	2.2e-09	393193	rs11870735	T	C	0.180979	0.180979	6.89e-05	27.0736
17	1994071	-0.013626	0.00198867	7.3e-12	393193	rs3760230	G	C	0.579267	0.420733	9.05e-05	35.5873
18	47429022	0.0319587	0.00288956	2e-28	393193	rs2298624	T	C	0.132474	0.132474	0.000234759	92.3266
18	21069269	0.0115362	0.00197395	5.1e-09	393193	rs8098618	T	C	0.479414	0.479414	6.64e-05	26.1211
18	46617871	0.0436944	0.00696137	3.5e-10	393193	rs78965095	T	C	0.02028	0.02028	7.59e-05	29.8324
18	47109955	0.335992	0.00855615	1e-200	393193	rs77960347	G	A	0.01329	0.01329	0.00296075	1167.6
18	19641009	-0.01986	0.00240757	1.6e-16	393193	rs4632228	T	G	0.209496	0.209496	0.000130638	51.3723
18	46781014	0.0494709	0.00674777	2.3e-13	393193	rs150237291	C	T	0.021812	0.021812	0.000104435	41.0673
18	2981398	-0.0165331	0.00215035	1.5e-14	393193	rs681869	T	C	0.704152	0.295848	0.000113887	44.7844
18	47171888	0.096182	0.00257748	1e-200	393193	rs8086351	G	C	0.824039	0.175961	0.00268276	1057.67
18	57735552	-0.0213669	0.00221605	5.3e-22	393193	rs7238484	T	G	0.268307	0.268307	0.000179256	70.4945
19	11269893	0.021302	0.00200107	1.8e-26	393193	rs76213248	T	C	0.410374	0.410374	0.000219597	86.3627
19	45411941	-0.102539	0.00271512	1e-200	393193	rs429358	C	T	0.154478	0.154478	0.00274663	1082.92
19	52343496	-0.0134097	0.00216974	6.4e-10	393193	rs12462109	T	C	0.287067	0.287067	7.36e-05	28.9425
19	3408665	-0.0114556	0.0020561	2.5e-08	393193	rs4807462	T	A	0.359573	0.359573	6.04e-05	23.7658
19	54800500	0.0390583	0.00235452	8.4e-62	393193	rs367070	G	A	0.225382	0.225382	0.000532676	209.555
19	8466254	-0.0257904	0.00201461	1.6e-37	393193	rs10404380	A	C	0.604801	0.395199	0.000317961	125.059
19	45251156	0.0188372	0.00201158	7.6e-21	393193	rs2965169	C	A	0.388716	0.388716	0.000168631	66.3155
19	45423944	0.122697	0.00690208	1.1e-70	393193	rs144311893	T	C	0.021987	0.021987	0.000647453	254.738
19	45442528	0.0373935	0.0020925	2e-71	393193	rs12977604	G	C	0.499196	0.499196	0.000699135	275.086
19	11347657	-0.10808	0.00533159	2.3e-91	393193	rs737338	T	C	0.035108	0.035108	0.000791417	311.425
19	18614935	0.0151586	0.00249926	1.3e-09	393193	rs7251640	C	T	0.194006	0.194006	7.19e-05	28.2573
19	33900257	0.0228493	0.00208825	7.3e-28	393193	rs8103728	G	C	0.669595	0.330405	0.000231012	90.8528
20	33104592	-0.0161362	0.00214155	4.9e-14	393193	rs2424993	C	G	0.697876	0.302124	0.000109798	43.1765
20	62372148	-0.0152419	0.00209559	3.5e-13	393193	rs6062510	C	G	0.674412	0.325588	0.000102024	40.119
20	22146056	0.0114668	0.00197074	5.9e-09	393193	rs11481448	A	AT	0.497412	0.497412	6.57e-05	25.8509
20	42819289	-0.0578594	0.00552791	1.2e-25	393193	rs201877296	A	T	0.03739	0.03739	0.000240981	94.7746
20	43042364	-0.149001	0.00566244	1.3e-152	393193	rs1800961	T	C	0.031062	0.031062	0.00133639	526.16
20	571467	-0.0494186	0.0080641	8.9e-10	393193	rs144033177	C	A	0.015828	0.015828	7.61e-05	29.9188
20	17596155	-0.0287721	0.0027161	3.2e-26	393193	rs1132274	A	C	0.154087	0.154087	0.000215807	84.8715
20	30061695	0.0185812	0.00292074	2e-10	393193	rs6057911	G	C	0.131284	0.131284	7.88e-05	30.9674
20	46279531	0.0121751	0.00197748	7.4e-10	393193	rs2256720	C	T	0.444499	0.444499	7.32e-05	28.785
20	46340596	0.0264226	0.00242837	1.4e-27	393193	rs4239651	C	T	0.79439	0.20561	0.000228065	89.6937
21	46907287	-0.0182291	0.00246656	1.5e-13	393193	rs9977268	T	C	0.19875	0.19875	0.000105837	41.6184
21	46271452	-0.0214751	0.00197484	1.5e-27	393193	rs235314	T	C	0.532284	0.467716	0.000229629	90.3086
22	38572526	0.0200344	0.00198398	5.6e-24	393193	rs133015	G	C	0.44	0.44	0.000197799	77.788
22	21922456	-0.0321639	0.00251317	1.7e-37	393193	rs11089620	G	C	0.188588	0.188588	0.000316609	124.527
22	39125074	0.0130171	0.00213798	1.1e-09	393193	rs4820346	G	C	0.692925	0.307075	7.21e-05	28.3546
22	44340904	-0.0199868	0.00233124	1e-17	393193	rs2294915	T	C	0.231744	0.231744	0.000142243	55.9366
22	30931307	-0.0174956	0.00230014	2.8e-14	393193	rs9608972	C	T	0.241455	0.241455	0.000112126	44.0918

## Sheet: Supplementary tables7_APO Bsnp
	chr	pos	beta	se	pval	samplesize.exposure	SNP	effect_allele	other_allele	eaf	maf	R2	Fvalue
1	1	25773708	0.0292255	0.00212054	3.3e-43	439214	rs34596921	T	TA	0.579898	0.420102	0.00041616	182.859
2	1	27021913	0.0903258	0.00692945	7.7e-39	439214	rs114165349	C	G	0.023148	0.023148	0.000368974	162.118
3	1	55521313	0.0407634	0.00217172	1.3e-78	439214	rs472495	T	G	0.649019	0.350981	0.000757028	332.748
4	1	62930106	-0.0185253	0.0030889	2e-09	439214	rs77083979	A	G	0.13275	0.13275	7.9e-05	34.7095
5	1	93034023	0.0159957	0.00247804	1.1e-10	439214	rs1556562	T	G	0.790018	0.209982	8.49e-05	37.2878
6	1	109807283	-0.127721	0.00308568	1e-200	439214	rs6657811	T	A	0.129938	0.129938	0.00368842	1626
7	1	110106663	-0.0201193	0.00273998	2.1e-13	439214	rs5776986	G	GT	0.810501	0.189499	0.000124342	54.6191
8	1	110241316	0.0264394	0.00351614	5.5e-14	439214	rs57754494	A	G	0.115557	0.115557	0.000142889	62.7676
9	1	198994619	0.0141028	0.00231955	1.2e-09	439214	rs6667939	T	C	0.71873	0.28127	8.04e-05	35.3215
10	1	234853059	0.0358479	0.00207937	1.3e-66	439214	rs556107	T	C	0.523242	0.476758	0.000641148	281.78
11	1	27061607	-0.0248285	0.00425095	5.2e-09	439214	rs35465692	AT	A	0.908333	0.091667	0.000102657	45.0929
12	1	55505647	-0.345954	0.00790085	1e-200	439214	rs11591147	T	G	0.017452	0.017452	0.00410455	1810.2
13	1	55694188	0.0516569	0.00532804	3.2e-22	439214	rs111928762	G	A	0.039955	0.039955	0.000204715	89.9316
14	1	109725404	0.0621212	0.0103688	2.1e-09	439214	rs188608977	T	G	0.010581	0.010581	8.08e-05	35.4916
15	1	109834039	-0.0684968	0.00943874	4e-13	439214	rs17036085	G	A	0.012178	0.012178	0.000112882	49.5848
16	1	10799577	-0.0156231	0.00217266	6.4e-13	439214	rs12046278	C	T	0.34509	0.34509	0.000110326	48.4619
17	1	16512586	0.0152136	0.00213952	1.2e-12	439214	rs12078100	G	C	0.623091	0.376909	0.000108713	47.7533
18	1	55466303	-0.018802	0.00323408	6.1e-09	439214	rs55637835	T	C	0.120855	0.120855	7.51e-05	32.9967
19	1	109831268	-0.132408	0.00950251	3.9e-44	439214	rs6689611	A	G	0.012374	0.012374	0.00042851	188.287
20	1	109840169	-0.11643	0.0066216	3.3e-69	439214	rs76186504	T	C	0.025023	0.025023	0.000661445	290.707
21	1	182125704	-0.0145634	0.00220815	4.2e-11	439214	rs144926613	T	TTGGAGGGCAGACTAGCCCAGGCCC	0.671796	0.328204	9.35e-05	41.082
22	1	221029841	0.0162948	0.00220437	1.4e-13	439214	rs2807854	C	T	0.671334	0.328666	0.000117171	51.4691
23	1	246891260	0.0122017	0.00207321	4e-09	439214	rs6426328	T	G	0.489784	0.489784	7.44e-05	32.684
24	1	230295789	-0.0233243	0.00212188	4.2e-28	439214	rs10127775	T	A	0.60619	0.39381	0.000259742	114.112
25	1	234773373	0.0141364	0.00217403	7.9e-11	439214	rs478975	A	G	0.642584	0.357416	9.18e-05	40.3205
26	2	27730940	-0.0495555	0.00211469	1.9e-121	439214	rs1260326	C	T	0.604525	0.395475	0.00117421	516.335
27	2	43850522	0.0142576	0.00211213	1.5e-11	439214	rs11901691	A	C	0.577074	0.422926	9.92e-05	43.5849
28	2	165528876	-0.0161286	0.00211805	2.6e-14	439214	rs13389219	T	C	0.392571	0.392571	0.000124062	54.4961
29	2	204317553	0.0135724	0.00207851	6.6e-11	439214	rs7603427	T	C	0.53344	0.46656	9.17e-05	40.2764
30	2	21077208	-0.11153	0.0118551	5.1e-21	439214	rs115692156	G	A	0.00884	0.00884	0.000217976	95.7587
31	2	21086334	-0.0687023	0.0101987	1.6e-11	439214	rs138026891	T	C	0.010569	0.010569	9.87e-05	43.362
32	2	21477029	0.0509038	0.00532869	1.3e-21	439214	rs35764292	G	A	0.040457	0.040457	0.000201182	88.3792
33	2	109064447	0.0159241	0.00263918	1.6e-09	439214	rs148150904	TTAAAG	T	0.189665	0.189665	7.79e-05	34.2373
34	2	44069772	-0.0903607	0.00418412	2e-103	439214	rs75331444	A	G	0.065607	0.065607	0.00100108	440.127
35	2	118845121	-0.0343097	0.00345194	2.8e-23	439214	rs150474434	A	G	0.101399	0.101399	0.000214518	94.2392
36	2	234665498	0.0288066	0.0041573	4.2e-12	439214	rs11568318	A	C	0.066251	0.066251	0.000102668	45.0978
37	2	242396694	-0.0121985	0.00211702	8.3e-09	439214	rs374929797	C	T	0.443034	0.443034	7.34e-05	32.2563
38	2	44077225	-0.0430516	0.00398578	3.4e-27	439214	rs7590687	C	T	0.923067	0.076933	0.000263242	115.649
39	2	64928603	0.0139101	0.00226938	8.8e-10	439214	rs12471768	C	T	0.704041	0.295959	8.06e-05	35.4184
40	2	121306440	-0.0244302	0.00210465	3.8e-31	439214	rs17050272	A	G	0.40926	0.40926	0.000288589	126.788
41	2	135629927	0.0134202	0.00209668	1.5e-10	439214	rs12469941	T	C	0.400959	0.400959	8.65e-05	38.0029
42	2	158464849	-0.0226288	0.00397212	1.2e-08	439214	rs10201242	A	G	0.073779	0.073779	7e-05	30.7401
43	2	169830328	-0.0203449	0.00211842	7.7e-22	439214	rs2287622	G	A	0.602775	0.397225	0.000198213	87.0749
44	2	216300185	0.0141509	0.00235577	1.9e-09	439214	rs1250258	T	C	0.736741	0.263259	7.77e-05	34.1196
45	2	21216815	0.0841137	0.00214492	1e-200	439214	rs62122481	A	C	0.376906	0.376906	0.00332315	1464.43
46	2	62988169	-0.0196981	0.00222973	1e-18	439214	rs4671050	T	G	0.316138	0.316138	0.000167774	73.7006
47	2	203527979	0.0180783	0.0020715	2.6e-18	439214	rs7569317	C	T	0.530625	0.469375	0.000162799	71.5151
48	3	69820400	-0.0146084	0.00224287	7.4e-11	439214	rs5849920	G	GT	0.363839	0.363839	9.88e-05	43.3939
49	3	122064369	0.0159506	0.00238162	2.1e-11	439214	rs12054451	G	T	0.259497	0.259497	9.78e-05	42.9497
50	3	12327431	-0.0182624	0.00238248	1.8e-14	439214	rs13076933	G	T	0.259424	0.259424	0.000128152	56.2931
51	3	32535382	-0.0317059	0.00365151	3.9e-18	439214	rs9834932	G	A	0.088856	0.088856	0.000162774	71.5038
52	3	58420613	-0.0263353	0.00377144	2.9e-12	439214	rs71311871	G	A	0.08307	0.08307	0.000105654	46.4095
53	3	52492085	0.0269271	0.0045666	3.7e-09	439214	rs4687614	A	G	0.945247	0.054753	7.51e-05	32.9662
54	3	132217703	-0.0412221	0.00464641	7.2e-19	439214	rs113177823	A	G	0.054098	0.054098	0.000173907	76.3954
55	3	135980425	0.0152202	0.0021958	4.2e-12	439214	rs71637095	G	T	0.341498	0.341498	0.000104188	45.7652
56	3	142648844	-0.015551	0.00228244	9.5e-12	439214	rs11709868	T	G	0.297035	0.297035	0.000100992	44.3615
57	4	3443931	-0.0229367	0.00215262	1.6e-26	439214	rs13108218	G	A	0.614849	0.385151	0.000249167	109.465
58	4	124758773	0.0214934	0.00332019	9.6e-11	439214	rs58148580	T	C	0.10978	0.10978	9.03e-05	39.662
59	4	26080549	0.0152817	0.00262327	5.7e-09	439214	rs2137234	C	T	0.195281	0.195281	7.34e-05	32.2392
60	4	69373407	0.023248	0.00248318	7.8e-21	439214	rs9884390	C	T	0.234076	0.234076	0.000193796	85.1338
61	4	100239319	0.0385152	0.00631264	1.1e-09	439214	rs1229984	C	T	0.97281	0.02719	7.85e-05	34.4699
62	4	7222253	0.0124572	0.00214057	5.9e-09	439214	rs4689088	A	G	0.618684	0.381316	7.32e-05	32.1611
63	4	40428010	0.0148256	0.00239561	6.1e-10	439214	rs278981	C	T	0.758151	0.241849	8.06e-05	35.4049
64	4	81167309	-0.0161746	0.00229432	1.8e-12	439214	rs11099097	T	C	0.291413	0.291413	0.000108044	47.4592
65	4	74177397	0.0423576	0.00734377	8e-09	439214	rs72663045	G	T	0.020719	0.020719	7.28e-05	31.9797
66	5	52095024	-0.0633493	0.00526644	2.5e-33	439214	rs116734477	T	C	0.040814	0.040814	0.000314214	138.05
67	5	74472939	0.0352503	0.00216546	1.4e-59	439214	rs7707394	A	G	0.357327	0.357327	0.000570705	250.804
68	5	156391628	0.0312135	0.00215543	1.6e-47	439214	rs6874202	C	T	0.634225	0.365775	0.000452035	198.629
69	5	74656539	0.0549288	0.00212005	5.2e-148	439214	rs12916	C	T	0.400485	0.400485	0.00144883	637.265
70	5	122848876	0.019942	0.00208686	1.2e-21	439214	rs7734476	A	G	0.550001	0.449999	0.000196853	86.4773
71	5	71932487	-0.0177486	0.00273845	9.1e-11	439214	rs28590710	A	G	0.196795	0.196795	9.96e-05	43.7438
72	5	131755651	-0.0200281	0.00266165	5.3e-14	439214	rs1003533	T	C	0.188327	0.188327	0.000122632	53.868
73	6	16126934	-0.0227685	0.00225861	6.7e-24	439214	rs7746081	A	G	0.30414	0.30414	0.000219429	96.3971
74	6	29944184	0.0164137	0.00207374	2.5e-15	439214	rs3823376	T	C	0.502185	0.497815	0.000134702	59.1708
75	6	100602753	-0.0190492	0.00242335	3.8e-15	439214	rs9496567	A	G	0.243555	0.243555	0.000133708	58.7341
76	6	160710851	0.0404476	0.00286539	3e-45	439214	rs3127580	T	C	0.155127	0.155127	0.000428839	188.432
77	6	26098474	-0.0537922	0.00390806	4.2e-43	439214	rs79220007	C	T	0.076094	0.076094	0.000406862	178.771
78	6	42924932	-0.0199476	0.00210823	3e-21	439214	rs6940814	G	A	0.587465	0.412535	0.000192865	84.7251
79	6	43764551	0.0149035	0.00209447	1.1e-12	439214	rs1358980	T	C	0.483147	0.483147	0.000110931	48.7276
80	6	139842576	-0.012576	0.00217168	7e-09	439214	rs4052908	AATT	A	0.636165	0.363835	7.32e-05	32.1585
81	6	160578069	0.0667337	0.00906368	1.8e-13	439214	rs146534110	T	G	0.013315	0.013315	0.000117015	51.4002
82	6	160922870	0.0864463	0.00771098	3.6e-29	439214	rs117733303	G	A	0.01842	0.01842	0.000270233	118.722
83	6	11839042	-0.0227347	0.00398012	1.1e-08	439214	rs147539187	G	C	0.073744	0.073744	7.06e-05	31.0149
84	6	32601288	0.0348659	0.0026847	1.5e-38	439214	rs72848251	A	G	0.195485	0.195485	0.000382366	168.004
85	6	116316882	0.0148392	0.00211668	2.4e-12	439214	rs3822855	T	G	0.401636	0.401636	0.00010584	46.491
86	6	32412388	0.0245813	0.00255516	6.6e-22	439214	rs4935356	A	T	0.243914	0.243914	0.000222868	97.9081
87	6	160985526	0.0868026	0.00387054	2.2e-111	439214	rs118039278	A	G	0.078706	0.078706	0.0010927	480.453
88	6	127446790	0.0177235	0.00208937	2.2e-17	439214	rs9482772	C	T	0.448075	0.448075	0.000155367	68.2498
89	6	160543148	0.0629791	0.0040818	1e-53	439214	rs12208357	T	C	0.07008	0.07008	0.000516967	227.175
90	7	21449451	0.0134005	0.00210735	2e-10	439214	rs28406917	T	C	0.427571	0.427571	8.79e-05	38.6113
91	7	73010442	-0.0215939	0.00261336	1.4e-16	439214	rs13247874	T	C	0.197154	0.197154	0.000147615	64.8438
92	7	100216773	-0.0170824	0.00245825	3.7e-12	439214	rs10953298	T	C	0.236254	0.236254	0.000105307	46.2568
93	7	21604916	0.0345326	0.00253303	2.6e-42	439214	rs4470903	G	C	0.214994	0.214994	0.00040252	176.863
94	7	97977268	-0.0212571	0.00267849	2.1e-15	439214	rs112758337	A	G	0.185556	0.185556	0.000136576	59.994
95	7	44582331	0.0312042	0.00266416	1.1e-31	439214	rs2073547	G	A	0.183953	0.183953	0.000292333	128.434
96	7	87110640	-0.0158986	0.00270418	4.1e-09	439214	rs45537841	T	C	0.180708	0.180708	7.48e-05	32.8754
97	7	130437124	-0.0138317	0.00207813	2.8e-11	439214	rs13230111	G	A	0.492349	0.492349	9.56e-05	42.0083
98	8	9173209	0.0200133	0.00209504	1.3e-21	439214	rs7012637	A	G	0.473809	0.473809	0.000199717	87.7354
99	8	18254509	0.0160188	0.00286821	2.3e-08	439214	rs35583283	C	G	0.155243	0.155243	6.73e-05	29.5622
100	8	19824492	-0.0295019	0.00229451	7.8e-38	439214	rs13702	C	T	0.287911	0.287911	0.00035688	156.802
101	8	21928227	-0.0210021	0.00292183	6.6e-13	439214	rs59328596	A	G	0.148104	0.148104	0.000111303	48.8913
102	8	55433151	0.0187619	0.00260759	6.2e-13	439214	rs10087526	G	T	0.198764	0.198764	0.00011212	49.2498
103	8	59392324	-0.0291083	0.00220081	6.2e-40	439214	rs9297994	A	G	0.664535	0.335465	0.000377771	165.984
104	8	116667539	-0.0185263	0.00231348	1.2e-15	439214	rs2737263	T	G	0.280253	0.280253	0.000138464	60.8236
105	8	126631687	0.0138403	0.00235387	4.1e-09	439214	rs3860846	T	C	0.275298	0.275298	7.64e-05	33.5731
106	8	141988687	0.0117382	0.00214286	4.3e-08	439214	rs28814720	G	A	0.519754	0.480246	6.88e-05	30.2133
107	8	145031968	0.0182553	0.00217539	4.8e-17	439214	rs55831924	T	C	0.361347	0.361347	0.000153815	67.5676
108	8	126500031	-0.07256	0.00212854	1e-200	439214	rs28601761	G	C	0.418842	0.418842	0.00256312	1128.65
109	9	15305378	0.0185579	0.00270151	6.4e-12	439214	rs581080	C	G	0.818992	0.181008	0.000102109	44.8522
110	9	78730766	-0.0121606	0.00211507	9e-09	439214	rs6560499	A	G	0.575961	0.424039	7.22e-05	31.7281
111	9	136141870	0.0410869	0.00267778	3.9e-53	439214	rs2519093	T	C	0.184543	0.184543	0.000508084	223.27
112	9	139320069	-0.0170557	0.00223016	2e-14	439214	rs10448340	G	T	0.319766	0.319766	0.000126549	55.589
113	9	2640759	-0.0259729	0.00417003	4.7e-10	439214	rs3780181	G	A	0.067627	0.067627	8.51e-05	37.3673
114	9	22081850	-0.017332	0.00207721	7.2e-17	439214	rs6475606	T	C	0.484473	0.484473	0.000150054	65.9155
115	10	52373245	0.0419216	0.00699731	2.1e-09	439214	rs80276949	A	G	0.022675	0.022675	7.79e-05	34.2137
116	10	95052021	0.012077	0.00211012	1e-08	439214	rs2761311	T	C	0.571902	0.428098	7.14e-05	31.3703
117	10	124686656	0.0137267	0.00210335	6.8e-11	439214	rs10794579	C	T	0.575021	0.424979	9.21e-05	40.4508
118	10	71094504	-0.0209325	0.00334727	4e-10	439214	rs17476364	C	T	0.108391	0.108391	8.47e-05	37.2007
119	10	94839642	-0.0241729	0.00208746	5.2e-31	439214	rs2068888	A	G	0.4508	0.4508	0.000289336	127.116
120	10	103984390	0.0261595	0.0041275	2.3e-10	439214	rs116093870	C	T	0.06791	0.06791	8.66e-05	38.0533
121	10	115786233	-0.0228563	0.00313773	3.2e-13	439214	rs72823013	A	G	0.126195	0.126195	0.000115212	50.6084
122	10	18494666	0.0171563	0.00286751	2.2e-09	439214	rs1277762	T	C	0.843312	0.156688	7.78e-05	34.1672
123	11	5677158	-0.0428485	0.00689551	5.2e-10	439214	rs7108486	C	T	0.023722	0.023722	8.5e-05	37.354
124	11	61588305	-0.0450573	0.00218206	1e-94	439214	rs174564	G	A	0.348509	0.348509	0.000921898	405.282
125	11	116648917	-0.0765255	0.00305668	2.5e-138	439214	rs964184	C	G	0.86677	0.13323	0.00135253	594.854
126	11	116714293	0.0785766	0.011117	1.6e-12	439214	rs141469619	G	A	0.00989	0.00989	0.000120919	53.1157
127	11	5701074	0.0414121	0.004036	1.1e-24	439214	rs11601507	A	C	0.069438	0.069438	0.000221629	97.3638
128	11	30533622	-0.0118734	0.00214585	3.1e-08	439214	rs546240	T	C	0.619967	0.380033	6.64e-05	29.1792
129	11	18664241	0.0219536	0.00238777	3.8e-20	439214	rs10832963	G	T	0.744199	0.255801	0.000183499	80.6096
130	11	66183801	-0.0162677	0.00265126	8.5e-10	439214	rs77498041	A	G	0.19111	0.19111	8.18e-05	35.9389
131	11	126244955	0.0481874	0.00338596	5.8e-46	439214	rs4307732	A	G	0.105893	0.105893	0.000439697	193.205
132	12	9061971	0.0152893	0.00250351	1e-09	439214	rs11047939	A	G	0.224841	0.224841	8.15e-05	35.7916
133	12	72179446	0.0432231	0.00745837	6.8e-09	439214	rs61754230	T	C	0.019787	0.019787	7.25e-05	31.8323
134	12	121423285	-0.0216973	0.00224856	4.9e-22	439214	rs11065384	C	T	0.690407	0.309593	0.000201251	88.4096
135	12	50650057	0.0172687	0.00217691	2.1e-15	439214	rs2160994	C	T	0.647429	0.352571	0.000136141	59.8028
136	12	623129	0.0135528	0.0023664	1e-08	439214	rs35882350	G	A	0.261055	0.261055	7.09e-05	31.127
137	12	124419728	-0.0183422	0.00220085	7.8e-17	439214	rs11057397	T	C	0.337102	0.337102	0.000150363	66.0512
138	12	125311720	0.0217967	0.00344421	2.5e-10	439214	rs11057837	T	C	0.102576	0.102576	8.75e-05	38.4209
139	12	53778650	0.0155774	0.00273619	1.2e-08	439214	rs2446066	T	G	0.17489	0.17489	7e-05	30.7611
140	12	111973358	0.0216847	0.00208463	2.4e-25	439214	rs597808	G	A	0.515902	0.484098	0.000234875	103.184
141	13	32959199	-0.0226439	0.00208185	1.5e-27	439214	rs2238162	T	C	0.522997	0.477003	0.000255831	112.393
142	13	114551993	0.021441	0.0022203	4.6e-22	439214	rs6602909	C	T	0.327566	0.327566	0.00020252	88.9674
143	14	24871926	0.0210752	0.00210348	1.3e-23	439214	rs11621792	T	C	0.452905	0.452905	0.000220112	96.697
144	14	70798289	0.0197194	0.00214984	4.6e-20	439214	rs8016418	A	T	0.374825	0.374825	0.000182242	80.0573
145	14	73616095	-0.0189374	0.00330287	9.8e-09	439214	rs10151436	T	A	0.1121	0.1121	7.14e-05	31.3578
146	14	74250126	-0.0143675	0.00235876	1.1e-09	439214	rs13379043	C	T	0.280473	0.280473	8.33e-05	36.5966
147	14	94768196	0.0374641	0.00515235	3.6e-13	439214	rs145730801	C	T	0.044385	0.044385	0.000119064	52.3005
148	15	58722590	-0.0244043	0.00255807	1.4e-21	439214	rs35980001	G	GC	0.786526	0.213474	0.000199996	87.8581
149	15	58680954	-0.0193562	0.00213525	1.2e-19	439214	rs2043085	C	T	0.612252	0.387748	0.000177889	78.145
150	15	75157721	-0.0128734	0.00212438	1.4e-09	439214	rs71140104	C	CA	0.439537	0.439537	8.17e-05	35.8648
151	16	56991363	-0.0478017	0.00222241	1.3e-102	439214	rs183130	T	C	0.323911	0.323911	0.0010008	440.003
152	16	83980529	-0.0182854	0.00210073	3.2e-18	439214	rs4782568	G	C	0.450839	0.450839	0.000165562	72.7288
153	16	71855220	0.0182198	0.00215637	2.9e-17	439214	rs12597418	A	G	0.368086	0.368086	0.000154427	67.8369
154	16	72101525	0.0494204	0.00267088	1.9e-76	439214	rs34042070	G	C	0.187904	0.187904	0.000745394	327.63
155	16	56852822	-0.0131421	0.0021042	4.2e-10	439214	rs1561139	T	G	0.424334	0.424334	8.44e-05	37.0637
156	17	7080316	-0.0321831	0.00264686	5.1e-34	439214	rs55714927	T	C	0.190338	0.190338	0.000319238	140.258
157	17	45650196	-0.0288448	0.00207989	9.8e-44	439214	rs12603290	C	T	0.514724	0.485276	0.00041565	182.635
158	17	67081278	0.115967	0.00701839	2.5e-61	439214	rs77542162	G	A	0.022483	0.022483	0.000591122	259.782
159	17	27788769	-0.0418629	0.00743385	1.8e-08	439214	rs34869792	A	T	0.032336	0.032336	0.000109673	48.175
160	17	29618023	0.0199983	0.00230836	4.6e-18	439214	rs35278712	GAAAT	G	0.712187	0.287813	0.000163953	72.0221
161	17	7571080	-0.0171431	0.00289199	3.1e-09	439214	rs9894946	G	A	0.841118	0.158882	7.85e-05	34.5023
162	17	40522713	0.0205179	0.0037343	3.9e-08	439214	rs112220485	C	T	0.085608	0.085608	6.59e-05	28.9498
163	17	67191270	-0.0278921	0.00310009	2.3e-19	439214	rs72631343	G	C	0.128891	0.128891	0.000174698	76.7428
164	17	17432220	0.0282637	0.00439664	1.3e-10	439214	rs74454529	A	G	0.05994	0.05994	9e-05	39.5434
165	17	64210580	0.0646379	0.00603967	9.9e-27	439214	rs1801689	C	A	0.030529	0.030529	0.000247316	108.651
166	17	73868288	-0.0132194	0.00224306	3.8e-09	439214	rs2199048	G	A	0.313756	0.313756	7.53e-05	33.0545
167	19	45134682	-0.33464	0.00708026	1e-200	439214	rs62119267	C	A	0.022316	0.022316	0.00488653	2156.76
168	19	45241248	0.412271	0.00778939	1e-200	439214	rs200046586	C	CA	0.981247	0.018753	0.00625525	2764.67
169	19	45225423	0.0390031	0.00513811	3.2e-14	439214	rs11673631	C	G	0.043425	0.043425	0.000126383	55.5157
170	19	45302504	-0.573249	0.00759178	1e-200	439214	rs148933445	A	G	0.021557	0.021557	0.0138625	6174.15
171	19	45418486	0.246111	0.00769582	1e-200	439214	rs12691088	A	G	0.02091	0.02091	0.0024801	1092
172	19	11187324	-0.165274	0.0031786	1e-200	439214	rs143020224	G	C	0.118569	0.118569	0.00570951	2522.08
173	19	11227480	0.0436273	0.00209036	9.9e-97	439214	rs2738447	C	A	0.592706	0.407294	0.000918954	403.987
174	19	11302807	0.0145524	0.00208362	2.9e-12	439214	rs7249565	A	G	0.41494	0.41494	0.000102822	45.1652
175	19	19388500	-0.0908575	0.00388309	4.5e-121	439214	rs8107974	T	A	0.075757	0.075757	0.00115601	508.32
176	19	45227155	0.0717565	0.0105629	1.1e-11	439214	rs150820726	T	A	0.010375	0.010375	0.000105733	46.4442
177	19	45346666	0.183504	0.00917667	5.9e-89	439214	rs148601586	G	C	0.013309	0.013309	0.000884398	388.782
178	19	45360488	0.208536	0.0100741	3.5e-95	439214	rs375972689	G	T	0.010683	0.010683	0.000919223	404.105
179	19	45467132	0.0714986	0.00568647	3e-36	439214	rs138692741	T	C	0.035781	0.035781	0.000352739	154.982
180	19	45579242	-0.0517861	0.00867735	2.4e-09	439214	rs150503754	C	T	0.014979	0.014979	7.91e-05	34.7611
181	19	45914283	0.0417009	0.00686676	1.3e-09	439214	rs4803818	T	C	0.023044	0.023044	7.83e-05	34.3924
182	19	49114236	-0.0235286	0.0020918	2.4e-29	439214	rs454715	G	T	0.582689	0.417311	0.000269227	118.28
183	19	45513854	0.0335656	0.00533765	3.2e-10	439214	rs79149284	T	C	0.038377	0.038377	8.32e-05	36.5262
184	19	58662235	-0.0311143	0.00290126	7.8e-27	439214	rs35081008	T	C	0.148139	0.148139	0.000244336	107.342
185	20	5580789	0.0486153	0.00647857	6.2e-14	439214	rs73075609	T	C	0.026797	0.026797	0.000123272	54.1494
186	20	17844684	-0.0303008	0.00219303	2e-43	439214	rs2618566	T	G	0.659901	0.340099	0.000412119	181.082
187	20	44551855	0.0423193	0.00260555	2.5e-59	439214	rs6073958	C	T	0.198642	0.198642	0.00057017	250.569
188	20	25208272	0.0156368	0.00207666	5.1e-14	439214	rs3746337	T	C	0.489153	0.489153	0.000122197	53.677
189	20	62373983	0.0145175	0.00261621	2.9e-08	439214	rs2256814	A	G	0.197913	0.197913	6.69e-05	29.3909
190	20	17792323	0.0138101	0.00221388	4.4e-10	439214	rs969075	C	T	0.664927	0.335073	8.5e-05	37.3292
191	20	39755154	0.0292319	0.00208189	8.7e-45	439214	rs6072279	A	G	0.473669	0.473669	0.000426067	187.214
192	20	62896110	0.0183445	0.00259488	1.6e-12	439214	rs17569873	T	C	0.201289	0.201289	0.000108206	47.5305
193	20	34107160	-0.0174615	0.00248326	2e-12	439214	rs224391	C	G	0.227492	0.227492	0.000107167	47.0742
194	20	39144286	-0.0253099	0.00223276	8.7e-30	439214	rs6129620	A	T	0.338295	0.338295	0.000286795	126
195	21	40686521	0.0173586	0.00210255	1.5e-16	439214	rs1888488	T	C	0.565289	0.434711	0.000148092	65.0533
196	21	33096103	0.0278083	0.0050196	3e-08	439214	rs67038483	T	C	0.044994	0.044994	6.65e-05	29.1906
197	22	41272143	-0.0120708	0.00208392	6.9e-09	439214	rs138354	C	T	0.534598	0.465402	7.25e-05	31.8466
198	22	50840573	0.0159299	0.00218001	2.7e-13	439214	rs9616822	A	G	0.351376	0.351376	0.00011567	50.8096

## Sheet: Supplementary tables8_HMGCR_SNP
	X	chr	pos	beta	se	pval	samplesize.exposure	SNP	effect_allele	other_allele	eaf	maf	R2	Fvalue
1	9804	5	74696638	0.0466492	0.00358564	1.1e-38	440546	rs17648288	G	C	0.093345	0.093345	0.000368342	162.331
2	10199	5	74562029	0.03556	0.00261075	3e-42	440546	rs2006760	G	C	0.205486	0.205486	0.000412893	181.973
3	10206	5	74630277	0.0564767	0.00331551	4.6e-65	440546	rs61303403	T	G	0.11157	0.11157	0.000632323	278.743
4	10607	5	74615209	0.0532822	0.00653971	3.7e-16	440546	rs141642272	C	G	0.026705	0.026705	0.000147581	65.0257
5	10795	5	74623949	0.0243909	0.00372718	6e-11	440546	rs111353455	A	G	0.085844	0.085844	9.33718e-05	41.1382
6	10819	5	74729433	-0.0303618	0.00499242	1.2e-09	440546	rs116153450	A	C	0.04623	0.04623	8.12929e-05	35.816
7	11004	5	74656539	0.0621175	0.00212705	1.7e-187	440546	rs12916	C	T	0.400537	0.400537	0.00185295	817.82
8	11005	5	74675717	0.0329865	0.00372768	8.8e-19	440546	rs16872526	G	T	0.085473	0.085473	0.000170109	74.9534
9	11164	5	74563700	0.048608	0.00785612	6.1e-10	440546	rs115845757	A	G	0.019	0.019	8.80781e-05	38.8057
10	11989	5	74610293	-0.0281057	0.00423755	3.3e-11	440546	rs35122945	C	A	0.067368	0.067368	9.92619e-05	43.7336
11	12613	5	74602898	0.0244938	0.00297742	1.9e-16	440546	rs4703665	C	T	0.848709	0.151291	0.000154069	67.8845
12	12642	5	74749969	-0.0280224	0.00460166	1.1e-09	440546	rs116070404	C	T	0.054152	0.054152	8.04408e-05	35.4406

## Sheet: Supplementary tables9_NPC1L1_SN
	X	chr	pos	beta	se	pval	samplesize.exposure	SNP	effect_allele	other_allele	eaf	maf	R2	Fvalue
1	24907	7	44592091	-0.0213142	0.00211012	5.5e-24	440546	rs217399	T	C	0.443739	0.443739	0.000224272	98.8237
2	24909	7	44596644	0.0259282	0.00392582	4e-11	440546	rs73107478	C	A	0.079159	0.079159	9.80076e-05	43.1809
3	25092	7	44582331	0.0355498	0.00267287	2.3e-40	440546	rs2073547	G	A	0.184007	0.184007	0.000379512	167.255
4	25706	7	44599378	0.0193599	0.00315721	8.7e-10	440546	rs2008036	T	G	0.125862	0.125862	8.24728e-05	36.3359

## Sheet: Supplementary tables10_PCSK9_SN
	X	chr	pos	beta	se	pval	samplesize.exposure	SNP	effect_allele	other_allele	eaf	maf	R2	Fvalue
1	425	1	55433978	-0.0234719	0.00358388	5.8e-11	440546	rs6691964	A	G	0.092472	0.092472	9.24691e-05	40.7405
2	435	1	55491135	0.0175746	0.00243048	4.8e-13	440546	rs556369867	T	C	0.330585	0.330585	0.000136703	60.2321
3	438	1	55493375	0.0513354	0.00719168	9.5e-13	440546	rs182491400	T	C	0.025416	0.025416	0.000130554	57.5223
4	442	1	55494301	-0.0334061	0.00501479	2.7e-11	440546	rs72909541	T	C	0.046097	0.046097	9.81428e-05	43.2405
5	453	1	55520547	-0.0494089	0.00842303	4.5e-09	440546	rs45508296	G	A	0.016402	0.016402	7.87689e-05	34.7039
6	454	1	55520938	0.0452728	0.00520209	3.2e-18	440546	rs150119739	A	G	0.045318	0.045318	0.000177351	78.1449
7	456	1	55521195	-0.0430606	0.00415221	3.4e-25	440546	rs12136600	T	C	0.068672	0.068672	0.000237177	104.512
8	458	1	55522558	0.0454642	0.0075822	2e-09	440546	rs7525503	T	G	0.02036	0.02036	8.24543e-05	36.3277
9	758	1	55491853	-0.0543492	0.00278155	5.1e-85	440546	rs200730299	C	A	0.195034	0.195034	0.000927479	408.975
10	772	1	55503448	0.0406795	0.00235743	1e-66	440546	rs17111503	G	A	0.268141	0.268141	0.000649489	286.314
11	779	1	55516713	-0.0168117	0.00295297	1.2e-08	440546	rs7546522	T	C	0.155442	0.155442	7.42081e-05	32.6943
12	800	1	55588142	-0.0336489	0.00562029	2.1e-09	440546	rs79396670	A	G	0.035496	0.035496	7.75274e-05	34.1569
13	1350	1	55453841	-0.0538858	0.00722418	8.7e-14	440546	rs146273942	A	G	0.023188	0.023188	0.000131539	57.9561
14	1353	1	55492190	-0.0283879	0.0023826	9.9e-33	440546	rs2479420	T	C	0.73803	0.26197	0.000311618	137.324
15	1355	1	55496861	-0.0294547	0.00507333	6.4e-09	440546	rs11810371	A	G	0.043743	0.043743	7.25809e-05	31.9774
16	1360	1	55505647	-0.348456	0.00793088	1e-200	440546	rs11591147	T	G	0.017468	0.017468	0.00416789	1843.82
17	1362	1	55507649	0.0316517	0.0021463	3.2e-49	440546	rs11206513	T	C	0.600617	0.399383	0.00048063	211.841
18	1367	1	55517344	0.0135743	0.00221339	8.6e-10	440546	rs572512	T	C	0.366257	0.366257	8.5539e-05	37.6869
19	1377	1	55526428	0.0680285	0.00580615	1e-31	440546	rs11206517	G	T	0.033149	0.033149	0.000296648	130.725
20	2315	1	55411580	-0.126003	0.0103606	5e-34	440546	rs11580527	A	G	0.011127	0.011127	0.00034939	153.975
21	2325	1	55448842	0.0177548	0.0025792	5.8e-12	440546	rs2495517	G	A	0.794271	0.205729	0.000103021	45.39
22	2334	1	55485042	0.0481535	0.00605559	1.8e-15	440546	rs77875082	A	G	0.032388	0.032388	0.000145335	64.0359
23	2353	1	55513183	-0.0386615	0.00705365	4.2e-08	440546	rs41294821	T	C	0.022807	0.022807	6.66248e-05	29.3531
24	2358	1	55521313	0.0425743	0.00218093	7.3e-85	440546	rs472495	T	G	0.648959	0.351041	0.000825848	364.123
25	3223	1	55496648	-0.0202563	0.00254032	1.5e-15	440546	rs12739979	T	C	0.246521	0.246521	0.000152432	67.1631
26	3225	1	55500978	0.0509816	0.00777535	5.5e-11	440546	rs72660548	G	C	0.018458	0.018458	9.41782e-05	41.4936
27	3231	1	55518622	-0.0340702	0.0048672	2.6e-12	440546	rs45613943	C	T	0.048725	0.048725	0.000107606	47.4104

## Sheet: Supplementary tables11_LDLR_SNP
	X	chr	pos	beta	se	pval	samplesize.exposure	SNP	effect_allele	other_allele	eaf	maf	R2	Fvalue
1	36277	19	11164968	-0.0134092	0.00245241	4.6e-08	440546	rs2421198	T	C	0.232896	0.232896	6.42469e-05	28.3054
2	36321	19	11232261	0.0644983	0.0109407	3.7e-09	440546	rs147223423	T	A	0.009169	0.009169	7.55872e-05	33.302
3	36353	19	11284302	-0.0189721	0.00206993	4.9e-20	440546	rs379309	T	C	0.501714	0.498286	0.000179968	79.2982
4	36818	19	11147526	-0.17308	0.00989319	1.6e-68	440546	rs73013176	C	T	0.011456	0.011456	0.000678505	299.114
5	36823	19	11158047	-0.0165393	0.00235425	2.1e-12	440546	rs10420325	T	A	0.639284	0.360716	0.000126161	55.5863
6	36832	19	11169305	0.0360512	0.00527004	7.9e-12	440546	rs36049922	C	T	0.040127	0.040127	0.00010012	44.1116
7	36853	19	11196394	0.068455	0.0108168	2.5e-10	440546	rs139760949	A	C	0.009752	0.009752	9.05061e-05	39.8755
8	36896	19	11257018	0.0141311	0.0023743	2.7e-09	440546	rs11557092	C	T	0.735703	0.264297	7.76563e-05	34.2137
9	36899	19	11259528	0.0325893	0.00285281	3.2e-30	440546	rs62129138	A	G	0.158145	0.158145	0.000282796	124.619
10	36902	19	11264618	0.0455464	0.00547214	8.6e-17	440546	rs140181075	T	C	0.037619	0.037619	0.000150208	66.1831
11	36906	19	11269893	-0.0572931	0.00211261	5.79e-162	440546	rs76213248	T	C	0.410251	0.410251	0.00158837	700.86
12	37755	19	11123091	0.0239223	0.0040324	3e-09	440546	rs117819913	A	T	0.07124	0.07124	7.57292e-05	33.3646
13	37757	19	11126160	-0.0889437	0.00415804	1.6e-101	440546	rs73013166	C	T	0.066524	0.066524	0.000982521	433.269
14	37761	19	11133827	0.0346014	0.00290269	9.3e-33	440546	rs12609589	T	C	0.153388	0.153388	0.000310952	137.031
15	37767	19	11152888	-0.0437918	0.00432384	4.2e-24	440546	rs144624209	A	G	0.064106	0.064106	0.000230113	101.398
16	37770	19	11158055	0.0265587	0.00399608	3e-11	440546	rs4804564	T	C	0.927533	0.072467	9.48229e-05	41.7776
17	37784	19	11183837	-0.0576403	0.00241122	2.7e-126	440546	rs73015007	A	G	0.250898	0.250898	0.00124888	550.874
18	37785	19	11185919	-0.103305	0.00270769	1e-200	440546	rs10423733	C	T	0.180142	0.180142	0.00315229	1393.11
19	37805	19	11204627	0.0315779	0.00420565	6e-14	440546	rs17242367	T	C	0.070321	0.070321	0.000130381	57.4461
20	37807	19	11207516	-0.112139	0.00553933	4e-91	440546	rs73015030	A	G	0.036317	0.036317	0.000880212	388.114
21	37815	19	11227480	0.0422734	0.00211024	2.9e-89	440546	rs2738447	C	A	0.592612	0.407388	0.000862865	380.458
22	37823	19	11230690	0.0681552	0.00524329	1.2e-38	440546	rs116959285	G	C	0.045717	0.045717	0.000405306	178.627
23	37871	19	11277922	0.029107	0.00481642	1.5e-09	440546	rs111731690	T	G	0.05169	0.05169	8.30581e-05	36.5938
24	37873	19	11284028	0.0153178	0.00229125	2.3e-11	440546	rs4804149	C	T	0.287226	0.287226	9.60723e-05	42.3282
25	38533	19	11116266	0.0192288	0.00331813	6.8e-09	440546	rs13345127	T	C	0.109899	0.109899	7.23381e-05	31.8704
26	38534	19	11119272	-0.0253035	0.00211213	4.5e-33	440546	rs11085753	C	G	0.40205	0.40205	0.000307848	135.662
27	38586	19	11206040	-0.0656844	0.00830137	2.5e-15	440546	rs17248748	T	C	0.015825	0.015825	0.000134391	59.2132
28	38587	19	11206575	-0.0474014	0.00207343	1.1e-115	440546	rs6511721	A	G	0.519695	0.480305	0.0011217	494.715
29	38615	19	11241428	0.0531066	0.00378972	1.3e-44	440546	rs17249001	A	G	0.088845	0.088845	0.000456617	201.252
30	38616	19	11242307	0.0257528	0.00317135	4.6e-16	440546	rs2738464	C	G	0.87843	0.12157	0.000141649	62.4113
31	38625	19	11248104	-0.0710448	0.00631556	2.3e-29	440546	rs147540853	A	G	0.027789	0.027789	0.000272727	120.181
32	38628	19	11257169	-0.0704358	0.00264596	4e-156	440546	rs79668907	T	C	0.228499	0.228499	0.00174919	771.947
33	39445	19	11175823	-0.0965655	0.0126099	1.9e-14	440546	rs56315738	T	C	0.006737	0.006737	0.000124797	54.9855
34	39447	19	11176337	0.0451213	0.00470452	8.7e-22	440546	rs11671812	T	C	0.051222	0.051222	0.000197886	87.1946
35	39457	19	11192603	-0.14759	0.00830891	1.4e-70	440546	rs112159161	T	C	0.016621	0.016621	0.000712069	313.921
36	39507	19	11257499	0.0450148	0.00694567	9.1e-11	440546	rs141618758	C	T	0.024108	0.024108	9.53462e-05	42.0082
37	39529	19	11282298	-0.060965	0.00817716	9e-14	440546	rs117339792	A	G	0.01984	0.01984	0.000144554	63.6916
38	39530	19	11283222	-0.107272	0.00482702	2e-109	440546	rs146576912	T	C	0.060983	0.060983	0.00131791	581.363
39	39532	19	11298369	-0.0463751	0.0066313	2.7e-12	440546	rs111279811	T	C	0.027238	0.027238	0.000113968	50.2135
40	39541	19	11336626	-0.0201813	0.00367256	3.9e-08	440546	rs1433091	G	A	0.906073	0.093927	6.93237e-05	30.5423

## Sheet: Supplementary tables12_APOB_SNP
	X	chr.exposure	pos	beta	se	pval	samplesize.exposure	id	SNP	effect_allele	other_allele	eaf	maf	R2	Fvalue
1	4016	2	21182710	0.0442619	0.00238222	4.7e-77	440546	ieu-b-110	rs36177368	G	A	0.259403	0.259403	0.000752744	331.866
2	4027	2	21208211	-0.0527285	0.0024772	1.5e-100	440546	ieu-b-110	rs7557067	G	A	0.227783	0.227783	0.000978096	431.316
3	4047	2	21259612	-0.0468597	0.00208617	9.71e-112	440546	ieu-b-110	rs520354	G	A	0.464775	0.464775	0.00109247	481.806
4	4082	2	21366682	-0.0816866	0.00923295	9e-19	440546	ieu-b-110	rs72782175	C	T	0.012867	0.012867	0.000169506	74.6874
5	4941	2	21135220	0.0709235	0.0100731	1.9e-12	440546	ieu-b-110	rs137978266	G	A	0.011587	0.011587	0.000115218	50.7644
6	4973	2	21238897	0.0749277	0.00751954	2.2e-23	440546	ieu-b-110	rs497166	C	T	0.980477	0.019523	0.000214931	94.7069
7	4982	2	21249716	-0.1003	0.00536319	4.8e-78	440546	ieu-b-110	rs12691202	T	C	0.039135	0.039135	0.000756588	333.563
8	4984	2	21255764	-0.107563	0.0122418	1.5e-18	440546	ieu-b-110	rs184507838	T	C	0.007496	0.007496	0.000172154	75.8546
9	5620	2	21189751	-0.0681472	0.00964729	1.6e-12	440546	ieu-b-110	rs113190464	A	G	0.011877	0.011877	0.000109004	48.0264
10	5634	2	21221153	0.0565691	0.00503995	3.1e-29	440546	ieu-b-110	rs62122482	T	C	0.045379	0.045379	0.000277252	122.176
11	5654	2	21289068	-0.0804294	0.00502529	1.2e-57	440546	ieu-b-110	rs72902590	A	G	0.044841	0.044841	0.000554129	244.253
12	5678	2	21323839	0.0795386	0.00374364	3.6e-100	440546	ieu-b-110	rs377122620	G	T	0.112914	0.112914	0.00126736	559.036
13	6781	2	21214832	-0.0597029	0.00407988	1.7e-48	440546	ieu-b-110	rs72780134	A	G	0.069932	0.069932	0.000463673	204.363
14	6793	2	21229446	0.0981243	0.0104207	4.7e-21	440546	ieu-b-110	rs1042023	C	G	0.010503	0.010503	0.000200129	88.1835
15	7614	2	21216815	0.065847	0.00215559	1e-200	440546	ieu-b-110	rs62122481	A	C	0.376939	0.376939	0.00203659	899.039
16	7616	2	21220955	-0.0487348	0.00260358	3.5e-78	440546	ieu-b-110	rs4665709	A	G	0.19872	0.19872	0.00075637	333.466
17	7622	2	21233972	-0.115228	0.00533769	2.3e-103	440546	ieu-b-110	rs533617	C	T	0.039479	0.039479	0.00100698	444.064
18	7631	2	21263639	0.0989323	0.00293061	1e-200	440546	ieu-b-110	rs531819	G	T	0.850253	0.149747	0.00249237	1100.74
19	7642	2	21295065	-0.0283419	0.00304812	1.4e-20	440546	ieu-b-110	rs540156	T	C	0.140353	0.140353	0.000193834	85.4089
20	7666	2	21364562	0.0748127	0.00529784	2.8e-45	440546	ieu-b-110	rs113588790	T	C	0.040286	0.040286	0.000432789	190.745

[truncated: 5 more sheets: Supplementary tables13_CETP_SNP, Supplementary tables14_LPL_SNP, Supplementary tables15_PPARA_SN, Supplementary tables16_ANGPTL3_, Supplementary tables17_APOC3_SN]
